# Supplementary material for: Proteomic profiling of longitudinal changes in kidney function among middle-aged and older men and women: the KORA S4/F4/FF4 study
Source: BMC Med. 2023 Jul 5;21:245. doi: 10.1186/s12916-023-02962-z (PMC10324145; doi:10.1186/s12916-023-02962-z)
Supplement: Supplementary file 1 — Additional file 1: Table S1. Normalized expressionvalues for proteomic biomarkers at baseline; Table S2. SNPs-traitsassociations retrieved from PhenoScanner V2 for proteins-related SNPs; Table S3. Harmonized summary statisticsused in Mendelian randomization analysis; TableS4. Characteristics of participants over the study period; Table S5. Baseline characteristics forparticipants with and without follow-up information on eGFRcr; Table S6. Longitudinal associationsbetween 233 proteomic biomarkers and the annual rate of change in eGFRcr; Table S7. Longitudinal associations between 233 proteomicbiomarkers and the annual rate of change in CKD-EPI Equation 2009-based andCKD-EPI Equation 2021-based eGFRcr;Table S8. Sensitivity analyses oflongitudinal associations between 66 proteomic biomarkers and the annual rateof change in eGFRcr; Table S9. Sensitivityanalyses of association of 66 proteomic biomarkers with rapid decline in eGFRcrand CKD incidence; Table S10. Associationof 66 proteomic biomarkers with the annual rate of change in eGFRcys and CKDincidence; Table S11. Longitudinalassociations between 233 proteomic biomarkers and the annual rate of change ineGFRcys; Table S12. Longitudinal associationsbetween baseline characteristics and the annual rate of change in eGFRcr andeGFRcys; Table S13. Association of 21 proteomic biomarkers with UACR; Table S14. Summary of druggable targetsand their corresponding disease of the 21 identified proteins; Table S15. Proteomic biomarkersassociated with kidney function and/or chronic kidney disease in previouscross-sectional or longitudinal proteomic studies; Table S16. Evaluation of bias due to participant overlap intwo-sample Mendelian randomization analysis; Table S17. STROBEStatement—checklist of items in reports of observational studies; Table S18. STROBE-MR checklist of recommended items in reports of Mendelianrandomization studies. [file 12916_2023_2962_MOESM1_ESM.xlsx]

## Sheet: TOC
	Proteomic profiling of longitudinal changes in kidney function among middle-aged and older men and women: the KORA S4/F4/FF4 Study
	Additional file 1: Table S1-18
	ST1	Table S1. Normalized expression values for proteomic biomarkers at baseline (N = 1140)
	ST2	Table S2. SNPs-traits associations retrieved from PhenoScanner V2 for proteins-related SNPs
	ST3	Table S3. Harmonized summary statistics used in Mendelian randomization analysis
	ST4	Table S4. Characteristics of participants over the study period
	ST5	Table S5. Baseline characteristics for participants with and without follow-up information on eGFRcr
	ST6	Table S6. Longitudinal associations between 233 proteomic biomarkers and the annual rate of change in eGFRcr (N=1140)
	ST7	Table S7. Longitudinal associations between 233 proteomic biomarkers and the annual rate of change in CKD-EPI Equation 2009-based and CKD-EPI Equation 2021-based eGFRcr (N=1140)
	ST8	Table S8. Sensitivity analyses of longitudinal associations between 66 proteomic biomarkers and the annual rate of change in eGFRcr
	ST9	Table S9. Sensitivity analyses of association of 66 proteomic biomarkers with rapid decline in eGFRcr and CKD incidence
	ST10	Table S10. Association of 66 proteomic biomarkers with the annual rate of change in eGFRcys and CKD incidence
	ST11	Table S11. Longitudinal associations between 233 proteomic biomarkers and the annual rate of change in eGFRcys (N=1140)
	ST12	Table S12. Longitudinal associations between baseline characteristics and the annual rate of change in eGFRcr and eGFRcys (N=1140)
	ST13	Table S13. Association of 21 proteomic biomarkers with UACR
	ST14	Table S14. Summary of druggable targets and their corresponding disease of the 21 identified proteins
	ST15	Table S15. Proteomic biomarkers associated with kidney function and/or chronic kidney disease in previous cross-sectional or longitudinal proteomic studies
	ST16	Table S16. Evaluation of bias due to participant overlap in two-sample Mendelian randomization analysis
	ST17	Table S17. STROBE Statement—checklist of items in reports of observational studies
	ST18	Table S18. STROBE-MR checklist of recommended items in reports of Mendelian randomization studies

## Sheet: ST1
Table S1. Normalized expression values for proteomic biomarkers at baseline (N = 1140)
Full name	Biomarker	Mean (SD)	UniProt_ID	Panel
Eukaryotic translation initiation factor 4E-binding protein 1	4E-BP1	9.15 (1.22)	Q13541	Inflammation
Angiotensin-converting enzyme 2	ACE2	4.21 (0.72)	Q9BYF1	CVD II
Adenosine deaminase	ADA	6.31 (0.77)	P00813	Inflammation
A disintegrin and metalloase with thrombospondin motifs 13	ADAM-TS13	6.30 (0.13)	Q76LX8	CVD II
Adrenomedullin	ADM	6.86 (0.47)	P35318	CVD II
Agouti-related	AGRP	5.05 (0.49)	O00253	CVD II
CD166 antigen	ALCAM	7.09 (0.31)	Q13740	CVD III
Protein AMBP	AMBP	8.12 (0.22)	P02760	CVD II
Angiopoietin-1	ANG-1	9.56 (1.04)	Q15389	CVD II
Aminopeptidase N	AP-N	4.82 (0.33)	P15144	CVD III
Axin-1	Axin-1	6.18 (1.64)	O15169	Inflammation
Tyrosine-kinase receptor UFO	AXL	8.77 (0.37)	P30530	CVD III
Bone morphogenetic	BMP-6	5.08 (0.58)	P22004	CVD II
Brother of CDO	BOC	4.27 (0.29)	Q9BWV1	CVD II
Carbonic anhydrase 5A, mitochondrial	CA5A	2.29 (0.98)	P35218	CVD II
Caspase-3	CASP-3	7.46 (1.45)	P42574	CVD III
Caspase-8	CASP8	2.66 (1.01)	Q14790	Inflammation
Eotaxin	CCL11	6.48 (0.59)	P51671	Inflammation
Monocyte chemotactic protein 4	CCL13	12.5 (1.07)	Q99616	Inflammation
C-C motif chemokine 15	CCL15	6.65 (0.52)	Q16663	CVD III
C-C motif chemokine 16	CCL16	6.15 (0.58)	O15467	CVD III
C-C motif chemokine 17	CCL17	8.49 (1.14)	Q92583	CVD II
C-C motif chemokine 19	CCL19	7.55 (1.28)	Q99731	Inflammation
Monocyte chemotactic protein 1	CCL2	11.5 (0.51)	P13500	Inflammation
C-C motif chemokine 20	CCL20	4.38 (1.22)	P78556	Inflammation
C-C motif chemokine 23	CCL23	9.20 (0.56)	P55773	Inflammation
C-C motif chemokine 24	CCL24	4.81 (0.94)	O00175	CVD III
C-C motif chemokine 25	CCL25	5.95 (0.57)	O15444	Inflammation
C-C motif chemokine 28	CCL28	2.14 (0.39)	Q9NRJ3	Inflammation
Macrophage inflammatory protein-1alpha	CCL3	5.00 (0.62)	P10147	Inflammation
C-C motif chemokine 4	CCL4	6.12 (0.72)	P13236	Inflammation
Monocyte chemotactic protein 3	CCL7	1.88 (0.62)	P80098	Inflammation
Scavenger receptor cysteine-rich type 1 M130	CD163	7.94 (0.56)	Q86VB7	CVD III
Natural killer cell receptor 2B4	CD244	7.43 (0.59)	Q9BZW8	Inflammation
T-cell surface glycoCD4	CD4	5.37 (0.51)	P01730	CVD II
CD40L receptor	CD40	12.1 (0.64)	P25942	Inflammation
CD40 ligand	CD40-L	6.42 (1.52)	P29965	CVD II
T-cell surface glycoprotein CD5	CD5	5.71 (0.80)	P06127	Inflammation
T cell surface glycoprotein CD6 isoform	CD6	6.28 (0.98)	P30203	Inflammation
SLAM family member 5	CD84	5.28 (0.55)	Q9UIB8	CVD II
T-cell surface glycoprotein CD8 alpha chain	CD8A	9.91 (0.69)	P01732	Inflammation
Complement component C1q receptor	CD93	10.6 (0.36)	Q9NPY3	CVD III
CUB domain-containing protein 1	CDCP1	3.68 (0.66)	Q9H5V8	Inflammation
Cadherin-5	CDH5	4.30 (0.39)	P33151	CVD III
Carcinoembryonic antigenrelated cell adhesion molecule 8	CEACAM8	4.25 (0.78)	P31997	CVD II
Chitinase-3-like 1	CHI3L1	3.96 (0.97)	P36222	CVD III
Chitotriosidase-1	CHIT1	5.18 (1.45)	Q13231	CVD III
Contactin-1	CNTN1	4.43 (0.39)	Q12860	CVD III
Collagen alpha-1(I) chain	COL1A1	2.79 (0.41)	P02452	CVD III
Carboxypeptidase A1	CPA1	5.66 (0.72)	P15085	CVD III
Carboxypeptidase B	CPB1	5.53 (0.69)	P15086	CVD III
Macrophage colony-stimulating factor 1	CSF1	10.1 (0.24)	P09603	Inflammation
Cystatin D	CST5	5.43 (0.54)	P28325	Inflammation
Cystatin-B	CSTB	4.40 (0.78)	P04080	CVD III
Chymotrypsin C	CTRC	9.64 (0.76)	Q99895	CVD II
Cathepsin L1	CTSL1	6.94 (0.32)	P07711	CVD II
Cathepsin Z	CTSZ	5.44 (0.45)	Q9UBR2	CVD III
Fractalkine	CX3CL1	5.75 (0.43)	P78423	Inflammation
C-X-C motif chemokine 1	CXCL1	9.26 (1.21)	P09341	Inflammation
C-X-C motif chemokine 10	CXCL10	8.91 (0.95)	P02778	Inflammation
C-X-C motif chemokine 11	CXCL11	7.33 (1.27)	O14625	Inflammation
C-X-C motif chemokine 16	CXCL16	4.86 (0.33)	Q9H2A7	CVD III
C-X-C motif chemokine 5	CXCL5	11.1 (1.48)	P42830	Inflammation
C-X-C motif chemokine 6	CXCL6	8.20 (1.03)	P80162	Inflammation
C-X-C motif chemokine 9	CXCL9	7.17 (0.76)	Q07325	Inflammation
Decorin	DCN	5.11 (0.28)	P07585	CVD II
2,4-dienoyl-CoA reductase, mitochondrial	DECR1	8.69 (1.48)	Q16698	CVD II
Dickkopf-related 1	Dkk-1	8.98 (0.80)	O94907	CVD II
delta homolog 1	DLK-1	5.86 (0.64)	P80370	CVD III
Delta and Notch-like epidermal growth factor-related receptor	DNER	9.26 (0.25)	Q8NFT8	Inflammation
Epidermal growth factor receptor	EGFR	2.97 (0.23)	P00533	CVD III
Protein S100-A12	EN-RAGE	2.22 (0.89)	P80511	Inflammation
Epithelial cell adhesion molecule	Ep-CAM	5.12 (1.04)	P16422	CVD III
Ephrin type-B receptor 4	EPHB4	5.43 (0.34)	P54760	CVD III
Fatty acid-binding, intestinal	FABP2	9.11 (0.74)	P12104	CVD II
Fatty acid-binding, adipocyte	FABP4	5.35 (0.77)	P15090	CVD III
Tumor necrosis factor receptor superfamily member 6	FAS	5.84 (0.49)	P25445	CVD III
Fibroblast growth factor 19	FGF19	7.82 (0.96)	O95750	Inflammation
Fibroblast growth factor 21	FGF21	5.84 (1.16)	Q9NSA1	Inflammation
Fibroblast growth factor 23	FGF-23	3.86 (0.56)	Q9GZV9	CVD II
Fms-related tyrosine kinase 3 ligand	FLT3L	9.28 (0.41)	P49771	Inflammation
Follistatin	FS	11.9 (0.42)	P19883	CVD II
Galectin-4	Gal-4	3.69 (0.51)	P56470	CVD III
Galectin-9	Gal-9	8.86 (0.37)	O00182	CVD II
Growth/differentiation factor 15	GDF-15	5.25 (0.55)	Q99988	CVD III
Growth/differentiation factor 2	GDF-2	8.90 (0.56)	Q9UK05	CVD II
Growth hormone	GH	8.19 (2.08)	P01241	CVD II
Gastric intrinsic factor	GIF	7.95 (1.03)	P27352	CVD II
Lactoylglutathione lyase	GLO1	6.82 (1.15)	Q04760	CVD II
Human GPVI Antibody	GPVI	2.93 (0.98)	Q9HCN6	CVD III
Granulins	GRN	5.24 (0.34)	P28799	CVD III
Gastrotropin	GT	1.75 (0.65)	P51161	CVD II
Hydroxyacid oxidase 1	HAOX1	5.36 (1.42)	Q9UJM8	CVD II
Proheparin-binding EGF-like growth factor	HB-EGF	6.33 (0.67)	Q99075	CVD II
Hepatocyte growth factor	HGF	8.89 (0.47)	P14210	Inflammation
Heme oxygenase 1	HO-1	11.5 (0.40)	P09601	CVD II
Osteoclast-associated immunoglobulin-like receptor	hOSCAR	10.8 (0.24)	Q8IYS5	CVD II
Heat shock 27 kDa	HSP 27	10.3 (0.35)	P04792	CVD II
Intercellular adhesion molecule 2	ICAM-2	4.93 (0.42)	P13598	CVD III
Alpha-L-iduronidase	IDUA	6.39 (0.48)	P35475	CVD II
Interferon-gamma	IFNG	6.80 (0.94)	P01579	Inflammation
Insulin-like growth factor-binding 1	IGFBP-1	5.26 (1.04)	P08833	CVD III
Insulin-like growth factor-binding 2	IGFBP-2	7.42 (0.72)	P18065	CVD III
Insulin-like growth factor-binding 7	IGFBP-7	7.38 (0.40)	Q16270	CVD III
Low affinity immunoglobulin gamma Fc region receptor II-b	IgG Fc receptor II-b	3.64 (0.92)	P31994	CVD II
Interleukin-10	IL-10	3.38 (0.68)	P22301	Inflammation
Interleukin-10 receptor subunit beta	IL-10RB	5.85 (0.33)	Q08334	Inflammation
Interleukin-12 subunit beta	IL-12B	5.46 (0.68)	P29460	Inflammation
Interleukin-15 receptor subunit alpha	IL-15RA	1.23 (0.34)	Q13261	Inflammation
Pro-interleukin-16	IL-16	7.83 (1.23)	Q14005	CVD II
Interleukin-17D	IL-17D	2.50 (0.39)	Q8TAD2	CVD II
Interleukin-17 receptor A	IL-17RA	4.12 (0.69)	Q96F46	CVD III
Interleukin-18	IL-18	8.24 (0.71)	Q14116	CVD II
Interleukin-18-binding	IL-18BP	6.15 (0.37)	O95998	CVD III
Interleukin-18 receptor 1	IL-18R1	8.43 (0.42)	Q13478	Inflammation
Interleukin-1 receptor antagonist	IL-1RA	5.11 (0.81)	P18510	CVD II
Interleukin-1 receptor-like 2	IL1-RL2	5.06 (0.45)	Q9HB29	CVD II
Interleukin-1 receptor type 1	IL-1RT1	6.33 (0.31)	P14778	CVD III
Interleukin-1 receptor type 2	IL-1RT2	5.55 (0.37)	P27930	CVD III
Interleukin-27	IL-27	6.15 (0.39)	Q8NEV9	CVD II
Interleukin-2 receptor subunit alpha	IL2-RA	3.36 (0.44)	P01589	CVD III
Interleukin-4 receptor subunit alpha	IL-4RA	2.29 (0.36)	P24394	CVD II
Interleukin-6	IL-6	2.80 (0.91)	P05231	Inflammation
Interleukin-6 receptor subunit alpha	IL-6RA	11.7 (0.39)	P08887	CVD III
Interleukin-7	IL-7	3.33 (0.78)	P13232	Inflammation
Interleukin-8	IL-8	5.41 (0.79)	P10145	Inflammation
Melusin	ITGB1BP2	7.31 (1.63)	Q9UKP3	CVD II
Integrin beta-2	ITGB2	6.16 (1.05)	P05107	CVD III
Junctional adhesion molecule A	JAM-A	6.14 (1.21)	Q9Y624	CVD III
Kidney Injury Molecule	KIM1	7.28 (0.82)	Q96D42	CVD II
Kallikrein-6	KLK6	2.19 (0.37)	Q92876	CVD III
Low-density liporeceptor	LDL receptor	4.31 (0.57)	P01130	CVD III
Leptin	LEP	7.54 (1.20)	P41159	CVD II
Leukemia inhibitory factor receptor	LIFR	3.85 (0.32)	P42702	Inflammation
Tumor necrosis factor ligand superfamily member 14	LIGHT	5.00 (1.04)	O43557	Inflammation
Lectin-like oxidized LDL receptor 1	LOX-1	6.59 (0.82)	P78380	CVD II
Lipolipase	LPL	9.52 (0.48)	P06858	CVD II
Lymphotoxin-beta receptor	LTBR	3.62 (0.43)	P36941	CVD III
Macrophage receptor MARCO	MARCO	6.07 (0.20)	Q9UEW3	CVD II
Myoglobin	MB	7.51 (0.58)	P02144	CVD III
Monocyte chemotactic protein 2	MCP-2	8.52 (0.74)	P80075	Inflammation
Matrix extracellular phosphoglyco	MEPE	5.32 (0.45)	Q9NQ76	CVD III
Tyrosine-kinase Mer	MERTK	6.07 (0.42)	Q12866	CVD II
Matrix metalloproteinase-1	MMP-1	11.3 (1.25)	P03956	Inflammation
Matrix metalloase-12	MMP-12	6.87 (0.68)	P39900	CVD II
Matrix metalloase-2	MMP-2	3.82 (0.37)	P08253	CVD III
Matrix metalloase-3	MMP-3	7.46 (0.72)	P08254	CVD III
Matrix metalloase-7	MMP-7	10.1 (0.70)	P09237	CVD II
Matrix metalloase-9	MMP-9	4.82 (0.87)	P14780	CVD III
Myeloperoxidase	MPO	3.75 (0.83)	P05164	CVD III
NF-kappa-B essential modulator	NEMO	8.01 (1.30)	Q9Y6K9	CVD II
Neurogenic locus notch homolog 3	Notch 3	5.02 (0.42)	Q9UM47	CVD III
Neurotrophin-3	NT3	2.24 (0.43)	P20783	Inflammation
N-terminal prohormone brain natriuretic peptide	NT-proBNP	3.47 (1.13)	P16860	CVD III
Osteoprotegerin	OPG	10.0 (0.37)	O00300	Inflammation
Osteopontin	OPN	7.17 (0.53)	P10451	CVD III
Oncostatin-M	OSM	3.48 (0.90)	P13725	Inflammation
Plasminogen activator inhibitor 1	PAI	6.39 (0.88)	P05121	CVD III
ase-activated receptor 1	PAR-1	9.38 (0.64)	P25116	CVD II
Poly [ADP-ribose] polymerase 1	PARP-1	5.65 (2.05)	P09874	CVD II
Proconvertase subtilisin/kexin type 9	PCSK9	3.36 (0.39)	Q8NBP7	CVD III
Platelet-derived growth factor subunit A	PDGF subunit A	3.98 (1.03)	P04085	CVD III
Platelet-derived growth factor subunit B	PDGF subunit B	10.6 (1.08)	P01127	CVD II
Programmed cell death 1 ligand 1	PD-L1	7.21 (0.48)	Q9NZQ7	Inflammation
Programmed cell death 1 ligand 2	PD-L2	2.92 (0.39)	Q9BQ51	CVD II
Platelet endothelial cell adhesion molecule	PECAM-1	5.57 (0.87)	P16284	CVD III
Placenta growth factor	PGF	7.67 (0.38)	P49763	CVD II
Peptidoglycan recognition 1	PGLYRP1	6.86 (0.51)	O75594	CVD III
Polymeric immunoglobulin receptor	PIgR	6.86 (0.15)	P01833	CVD II
Perlecan	PLC	7.88 (0.33)	P98160	CVD III
Paraoxonase	PON3	6.07 (0.69)	Q15166	CVD III
Prolargin	PRELP	8.58 (0.24)	P51888	CVD II
Serine protease 27	PRSS27	8.91 (0.45)	Q9BQR3	CVD II
Prostasin	PRSS8	8.84 (0.39)	Q16651	CVD II
P-selectin glycoligand 1	PSGL-1	4.81 (0.37)	Q14242	CVD II
Pulmonary surfactant-associated D	PSP-D	3.07 (0.72)	P35247	CVD III
Pentraxin-related PTX3	PTX3	4.68 (0.46)	P26022	CVD II
Receptor for advanced glycosylation end products	RAGE	13.5 (0.43)	Q15109	CVD II
Retinoic acid receptor responder 2	RARRES2	11.3 (0.34)	Q99969	CVD III
Renin	REN	6.81 (0.83)	P00797	CVD II
Resistin	RETN	5.97 (0.60)	Q9HD89	CVD III
Stem cell factor	SCF	8.87 (0.45)	P21583	CVD II
Secretoglobin family 3A member 2	SCGB3A2	2.12 (0.87)	Q96PL1	CVD III
E-selectin	SELE	11.8 (0.61)	P16581	CVD III
P-selectin	SELP	10.7 (0.94)	P16109	CVD III
Serpin A12	SERPINA12	2.72 (1.07)	Q8IW75	CVD II
Tyrosine-phosphatase non-receptor type substrate 1	SHPS-1	3.52 (0.52)	P78324	CVD III
SIR2-like protein 2	SIRT2	6.28 (1.74)	Q8IXJ6	Inflammation
Matrix metalloproteinase-10	SL-2	8.46 (0.61)	P09238	Inflammation
Superoxide dismutase [Mn], mitochondrial	SOD2	10.1 (0.11)	P04179	CVD II
Sortilin	SORT1	9.11 (0.35)	Q99523	CVD II
Spondin-2	SPON2	8.65 (0.26)	Q9BUD6	CVD II
Proto-oncogene tyrosine-kinase Src	SRC	8.23 (0.83)	P12931	CVD II
Sulfotransferase 1A1	ST1A1	3.95 (1.14)	P50225	Inflammation
Protein ST2	ST2	4.14 (0.57)	Q01638	CVD III
STAM-binding protein	STAMBP	7.52 (1.57)	O95630	Inflammation
Serine/threonine-kinase 4	STK4	6.19 (1.00)	Q13043	CVD II
Tissue factor	TF	5.53 (0.32)	P13726	CVD II
Tissue factor pathway inhibitor	TFPI	8.46 (0.39)	P10646	CVD III
Transforming growth factor alpha	TGF-α	2.93 (0.44)	P01135	Inflammation
Latency-associated peptide transforming growth factor beta-1	TGF-β1	7.98 (0.58)	P01137	Inflammation
Protein-glutamine gamma-glutamyltransferase 2	TGM2	8.88 (0.53)	P21980	CVD II
Thrombospondin-2	THBS2	6.36 (0.21)	P35442	CVD II
Thrombopoietin	THPO	3.41 (0.45)	P40225	CVD II
Angiopoietin-1 receptor	TIE2	8.14 (0.25)	Q02763	CVD II
Metalloase inhibitor 4	TIMP4	3.22 (0.53)	Q99727	CVD III
Trem-like transcript 2	TLT-2	5.19 (0.47)	Q5T2D2	CVD III
Thrombomodulin	TM	10.7 (0.32)	P07204	CVD II
Tumor necrosis factor receptor 1	TNF-R1	6.45 (0.43)	P19438	CVD III
Tumor necrosis factor receptor 2	TNF-R2	5.91 (0.43)	P20333	CVD III
Tumor necrosis factor receptor superfamily member 10A	TNFRSF10A	3.78 (0.45)	O00220	CVD II
Tumor necrosis factor receptor superfamily member 10C	TNFRSF10C	6.50 (0.54)	O14798	CVD III
Tumor necrosis factor receptor superfamily member 11A	TNFRSF11A	5.88 (0.48)	Q9Y6Q6	CVD II
Tumor necrosis factor receptor superfamily member 13B	TNFRSF13B	10.1 (0.38)	O14836	CVD II
Tumor necrosis factor receptor superfamily member 14	TNFRSF14	4.96 (0.57)	Q92956	CVD III
Tumor necrosis factor receptor superfamily member 9	TNFRSF9	7.22 (0.46)	Q07011	Inflammation
TNF-related apoptosis-inducing ligand	TNFSF10	8.08 (0.31)	P50591	Inflammation
Tumor necrosis factor ligand superfamily member 13B	TNFSF13B	6.93 (0.40)	Q9Y275	CVD III
Tumor necrosis factor-alpha	TNF-α	2.79 (0.51)	P01375	Inflammation
Tumor necrosis factor-beta	TNF-β	4.67 (0.46)	P01374	Inflammation
Tissue-type plasminogen activator	t-PA	6.44 (0.93)	P00750	CVD III
Transferrin receptor 1	TR	5.71 (0.56)	P02786	CVD III
TNF-related apoptosis-inducing ligand receptor 2	TRAIL-R2	5.66 (0.39)	O14763	CVD II
TNF-related activation-induced cytokine	TRANCE	4.54 (0.57)	O14788	Inflammation
Tartrate-resistant acid phosphatase type 5	TR-AP	3.39 (0.41)	P13686	CVD III
Tumor necrosis factor Ligand superfamily member 12	TWEAK	9.04 (0.33)	O43508	Inflammation
Urokinase-type plasminogen activator	uPA	9.96 (0.33)	P00749	Inflammation
Urokinase plasminogen activator surface receptor	U-PAR	5.40 (0.73)	Q03405	CVD III
Vascular endothelial growth factor A	VEGF-A	10.5 (0.45)	P15692	Inflammation
Vascular endothelial growth factor D	VEGFD	8.15 (0.41)	O43915	CVD II
V-set and immunoglobulin domain-containing 2	VSIG2	4.85 (0.53)	Q96IQ7	CVD II
von Willebrand factor	vWF	7.54 (0.71)	P04275	CVD III
Lymphotactin	XCL1	4.87 (0.60)	P47992	CVD II
Abbreviations: CVD II, Cardiovascular II Olink panel; CVD III, Cardiovascular III Olink panel; SD, standard deviation.

## Sheet: ST2
Table S2. SNPs-traits associations retrieved from PhenoScanner V2 for proteins-related SNPs a
SNP	hg38_coordinates	a1	a2	trait	efo	study	pmid	ancestry	year	beta	se	p	direction	n	n_cases	n_controls	n_studies	unit	dataset
rs12722497	chr10:6053965	C	A	Interleukin 2 receptor antagonist levels	EFO_0008332	Ahola-Olli A	27989323	European	2017	0.6279	0.04844	2e-38	+	-	-	-	-	SD increase	NHGRI-EBI_GWAS_Catalog
rs198389	chr1:11859214	A	G	N terminal signal peptide of pro B type natriuretic peptide blood level	NCIT_C139088;NCIT_C119205	Del Greco M F	21273288	European	2011	NA	NA	1.7e-12	NA	1325	-	-	-	-	GRASP
rs198389	chr1:11859214	A	G	B type natriuretic peptide	-	Musani SK	25561047	African	2015	-0.18	0.02946	1e-09	-	-	-	-	-	unit increase	NHGRI-EBI_GWAS_Catalog
rs198389	chr1:11859214	A	G	NT proBNP levels in acute coronary syndrome	EFO_0005278	Johansson Ã…	26908625	Mixed	2016	-0.153	0.01906	1e-15	-	-	-	-	-	ng/L increase	NHGRI-EBI_GWAS_Catalog
rs198389	chr1:11859214	A	G	Diastolic blood pressure	EFO_0006336	Neale B	UKBB	European	2017	0.019	0.002506	3.44e-14	+	317756	0	317756	1	IVNT	Neale-B_UKBB_EUR_2017
rs198389	chr1:11859214	A	G	Self-reported hypertension	EFO_0000537	Neale B	UKBB	European	2017	0.007665	0.001086	1.675e-12	+	337159	87690	249469	1	risk diff	Neale-B_UKBB_EUR_2017
rs198389	chr1:11859214	A	G	Systolic blood pressure	EFO_0006335	Neale B	UKBB	European	2017	0.01989	0.002505	2.01e-15	+	317754	0	317754	1	IVNT	Neale-B_UKBB_EUR_2017
rs198389	chr1:11859214	A	G	Vascular or heart problems diagnosed by doctor: high blood pressure	EFO_0004325	Neale B	UKBB	European	2017	0.0077	0.001101	2.649e-12	+	336683	91033	245650	1	risk diff	Neale-B_UKBB_EUR_2017
rs198389	chr1:11859214	A	G	Vascular or heart problems diagnosed by doctor: none of the above	-	Neale B	UKBB	European	2017	-0.006837	0.00113	1.471e-09	-	336683	236530	100153	1	risk diff	Neale-B_UKBB_EUR_2017
rs2403310	chr11:10341724	C	G	Hematocrit	EFO_0004586	Astle W	27863252	European	2016	-0.02068	0.003541	5.253e-09	-	173480	0	173480	2	IVNT	Astle-W_Blood-Cell-Traits_EUR_2016
rs2403310	chr11:10341724	C	G	Hemoglobin concentration	EFO_0004586	Astle W	27863252	European	2016	-0.02094	0.003557	3.905e-09	-	173480	0	173480	2	IVNT	Astle-W_Blood-Cell-Traits_EUR_2016
rs2403310	chr11:10341724	C	G	Red blood cell count	EFO_0004586	Astle W	27863252	European	2016	-0.02151	0.003567	1.639e-09	-	173480	0	173480	2	IVNT	Astle-W_Blood-Cell-Traits_EUR_2016
rs314361	chr7:100815383	G	A	Pulse rate	EFO_0004326	Neale B	UKBB	European	2017	0.0235	0.002504	6.34e-21	+	317756	0	317756	1	IVNT	Neale-B_UKBB_EUR_2017
rs6921438	chr6:43957870	A	G	Serum vascular endothelial growth factor VEGF	EFO_0003276	Debette S	21757650	European	2011	NA	NA	0	NA	3527	-	-	-	-	GRASP
rs6921438	chr6:43957870	A	G	Vascular endothelial growth factor levels	EFO_0004762	Choi SH	26910538	Mixed	2016	0.64	NA	0	+	-	-	-	-	unit decrease	NHGRI-EBI_GWAS_Catalog
rs6921438	chr6:43957870	A	G	Vascular endothelial growth factor levels	EFO_0004762	Ahola-Olli A	27989323	European	2017	-0.49	0.01756	2e-171	-	-	-	-	-	SD increase	NHGRI-EBI_GWAS_Catalog
a Associations of SNPs with traits with genome-wide significance at the level P < 5E-8 were selected. Abbreviations: SNPs, single nucleotide polymorphisms.

## Sheet: ST3
Table S3. Harmonized summary statistics used in Mendelian randomization analysis
SNP	exposure	effect_allele.exposure	other_allele.exposure	effect_allele.outcome	other_allele.outcome	beta.exposure	beta.outcome	eaf.exposure	eaf.outcome	remove	palindromic	ambiguous	id.outcome	chr.outcome	pos.outcome	se.outcome	pval.outcome	samplesize.outcome	outcome	mr_keep.outcome	pval_origin.outcome	data_source.outcome	chr.exposure	pos.exposure	se.exposure	pval.exposure	samplesize.exposure	gene.exposure	mr_keep.exposure	pval_origin.exposure	id.exposure	action	mr_keep	OLINK	UniProt_ID
rs2403310	ADM	C	G	C	G	0.159557	0.0052	0.472931	0.4496	FALSE	TRUE	TRUE	eGFR decline	11	10363271	0.0048	0.2807	246851	eGFR decline	TRUE	reported	textfile	11	10363271	0.00695502	1.80302e-116	35571	ADM	TRUE	reported	ADM	1	TRUE	CVD II	P35318
rs9907136	CCL7	T	C	T	C	0.110903	-0.0024	0.645273	0.6547	FALSE	FALSE	FALSE	eGFR decline	17	32516245	0.0047	0.6116	306950	eGFR decline	TRUE	reported	textfile	17	32516245	0.00747742	9.13061e-50	35571	CCL7	TRUE	reported	CCL7	1	TRUE	Inflammation	P80098
rs314361	EPHB4	G	A	G	A	0.15137	-0.0022	0.520403	0.5091	FALSE	FALSE	FALSE	eGFR decline	7	100413005	0.0043	0.6159	343032	eGFR decline	TRUE	reported	textfile	7	100413005	0.00715588	2.57336e-99	35571	EPHB4	TRUE	reported	EPHB4	1	TRUE	CVD III	P54760
rs4674100	IGFBP-2	A	G	A	G	-0.0719025	-0.0006	0.293116	0.2823	FALSE	FALSE	FALSE	eGFR decline	2	217480424	0.0052	0.9005	311421	eGFR decline	TRUE	reported	textfile	2	217480424	0.0084626	1.95389e-17	35571	IGFBP2	TRUE	reported	IGFBP-2	1	TRUE	CVD III	P18065
rs3136630	IL-15RA	T	C	T	C	-0.257908	0.0071	0.296345	0.2834	FALSE	FALSE	FALSE	eGFR decline	10	5997820	0.0049	0.1499	340451	eGFR decline	TRUE	reported	textfile	10	5997820	0.00815275	1e-200	35571	IL15RA	TRUE	reported	IL-15RA	1	TRUE	Inflammation	Q13261
rs12722497	IL2-RA	A	C	A	C	0.945467	-0.0039	0.0887977	0.0789	FALSE	FALSE	FALSE	eGFR decline	10	6095928	0.0085	0.6439	304499	eGFR decline	TRUE	reported	textfile	10	6095928	0.0131389	1e-200	35571	IL2RA	TRUE	reported	IL2-RA	1	TRUE	CVD III	P01589
rs56254643	OPN	C	T	C	T	-0.113596	-0.0074	0.192085	0.1861	FALSE	FALSE	FALSE	eGFR decline	4	88858885	0.0058	0.1973	306950	eGFR decline	TRUE	reported	textfile	4	88858885	0.00898578	1.24251e-36	35571	SPP1	TRUE	reported	OPN	1	TRUE	CVD III	P10451
rs822340	PD-L1	G	A	G	A	0.340226	0.0034	0.745087	0.7481	FALSE	FALSE	FALSE	eGFR decline	9	5453260	0.0049	0.4938	342922	eGFR decline	TRUE	reported	textfile	9	5453260	0.00846434	1e-200	35571	CD274	TRUE	reported	PD-L1	1	TRUE	Inflammation	Q9NZQ7
rs6684152	PLC	G	A	G	A	-0.171462	0.0093	0.293833	0.2891	FALSE	FALSE	FALSE	eGFR decline	1	22147764	0.0049	0.05963	306950	eGFR decline	TRUE	reported	textfile	1	22147764	0.00796738	1e-102	35571	HSPG2	TRUE	reported	PLC	1	TRUE	CVD III	P98160
rs1042579	TM	A	G	A	G	0.19516	-0.0016	0.191377	0.227	FALSE	FALSE	FALSE	eGFR decline	20	23028724	0.0054	0.7713	304061	eGFR decline	TRUE	reported	textfile	20	23028724	0.00902384	9.977e-104	35571	THBD	TRUE	reported	TM	1	TRUE	CVD II	P07204
rs4149584	TNF-R1	T	C	T	C	-0.306934	-0.0062	0.0168132	0.0188	FALSE	FALSE	FALSE	eGFR decline	12	6442643	0.0222	0.78	82525	eGFR decline	TRUE	reported	textfile	12	6442643	0.0276541	1.26794e-28	35571	TNFRSF1A	TRUE	reported	TNF-R1	1	TRUE	CVD III	P19438
rs5746026	TNF-R2	A	G	A	G	-0.391487	-0.0087	0.0398776	0.0529	FALSE	FALSE	FALSE	eGFR decline	1	12253062	0.0102	0.3945	337190	eGFR decline	TRUE	reported	textfile	1	12253062	0.0184962	1.97106e-99	35571	TNFRSF1B	TRUE	reported	TNF-R2	1	TRUE	CVD III	P20333
rs113339733	TNFRSF11A	A	G	A	G	-0.59219	-0.0143	0.192959	0.1527	FALSE	FALSE	FALSE	eGFR decline	18	60018329	0.0066	0.03197	223123	eGFR decline	TRUE	reported	textfile	18	60018329	0.00922682	1e-200	35571	TNFRSF11A	TRUE	reported	TNFRSF11A	1	TRUE	CVD II	Q9Y6Q6
rs2493214	TNFRSF9	G	A	G	A	-0.194718	-0.0094	0.190199	0.2394	FALSE	FALSE	FALSE	eGFR decline	1	7994420	0.0054	0.08139	307054	eGFR decline	TRUE	reported	textfile	1	7994420	0.00916324	3.3037e-100	35571	TNFRSF9	TRUE	reported	TNFRSF9	1	TRUE	Inflammation	Q07011
rs1105944	TRAIL-R2	G	A	G	A	0.535529	-0.0003	0.896041	0.9025	FALSE	FALSE	FALSE	eGFR decline	8	22885109	0.0074	0.9635	342316	eGFR decline	TRUE	reported	textfile	8	22885109	0.0113251	1e-200	35571	TNFRSF10B	TRUE	reported	TRAIL-R2	1	TRUE	CVD II	O14763
rs6921438	VEGF-A	A	G	A	G	-0.683291	-0.0044	0.490463	0.4887	FALSE	FALSE	FALSE	eGFR decline	6	43925607	0.0044	0.3224	303905	eGFR decline	TRUE	reported	textfile	6	43925607	0.00728032	1e-200	35571	VEGFA	TRUE	reported	VEGF-A	1	TRUE	Inflammation	P15692
rs4656599	XCL1	T	C	T	C	0.831109	0.0052	0.190292	0.2117	FALSE	FALSE	FALSE	eGFR decline	1	168503386	0.0053	0.3286	343336	eGFR decline	TRUE	reported	textfile	1	168503386	0.00936723	1e-200	35571	XCL1	TRUE	reported	XCL1	1	TRUE	CVD II	P47992

## Sheet: ST4
Table S4. Characteristics of participants over the study period a
	KORA S4, 1999-2001 (N = 1140)	KORA F4, 2006-2008 (N = 1120)	KORA FF4, 2013-2014 (N = 658)
	Mean (standard deviation) or number (%)
Age (years)	63.3 (5.36)	70.3 (5.38)	76.0 (4.92)
Sex, N(%) female	556 (48.8)	546 (48.8)	312 (47.4)
Body mass index (kg/m2)	28.4 (4.25)	28.7 (4.50)	28.2 (4.49)
Smoking status, N (%)
Never smoker	560 (49.1)	549 (49.0)	329 (50.0)
Former smoker	440 (38.6)	487 (43.5)	294 (44.7)
Current smoker	140 (12.3)	84 (7.50)	35 (5.30)
Alcohol consumption
No alcohol consumption	291 (25.5)	360 (32.2)	185 (28.1)
>0 and <20 g/day	462 (40.5)	426 (38.0)	270 (41.0)
≥ 20 g/day	387 (33.9)	334 (29.8)	203 (30.9)
Physically active, N (%)	509 (44.6)	559 (49.9)	328 (49.8)
Systolic blood pressure (mmHg)	135.1 (19.8)	128.8 (19.7)	123.3 (19.0)
Use of antihypertensive medication, N (%)	388 (34.0)	642 (57.3)	429 (65.2)
Hypertension, N (%)	615 (53.9)	706 (63.0)	433 (65.8)
Triglycerides (mmol/L), median (IQR)	1.35 (0.93)	1.29 (0.85)	1.23 (0.64)
High-density lipoprotein cholesterol (mmol/L)	1.50 (0.43)	1.44 (0.36)	1.72 (0.48)
Use of lipid-lowering medication, N (%)	127 (11.1)	271 (24.2)	221 (33.6)
Type 2 diabetes, N (%)	94 (8.20)	179 (16.0)	140 (21.3)
Cardiovascular diseases, N (%)	135 (11.8)	179 (16.0)	126 (19.1)
Fasting status, N (%)	1027 (90.1)	1110 (99.1)	655 (99.5)
eGFRcr (ml/min/1.73 m2), CKD-EPI equation 2009	82.9 (12.2)	75.9 (14.8)	67.6 (15.3)
eGFRcr (ml/min/1.73 m2), CKD-EPI equation 2021	87.2 (12.3)	80.3 (15.2)	71.9 (16.0)
eGFRcys (ml/min/1.73 m2)	81.1 (15.2)	75.8 (17.9)	65.5 (18.3)
a eGFRcr was calculated using the CKD-EPI equation 2009 and equation 2021. Abbreviations: CKD, chronic kidney disease; CKD-EPI, Chronic Kidney Disease Epidemiology Collaboration; eGFRcr, creatinine-based estimated glomerular filtration rate; eGFRcys, cystatin C-based estimated glomerular filtration rate; IQR, interquartile range.

## Sheet: ST5
Table S5. Baseline characteristics for participants with and without follow-up information on eGFRcr
	Participants with follow-up (N = 1140)	Participants lost to follow-up (N = 426)	P-value a
	Mean (standard deviation) or number (%)
Age (years)	63.3 (5.38)	65.8 (5.32)	<0.001
Sex, N(%) female	556 (48.8)	205 (48.1)	0.863
Body mass index (kg/m2)	28.4 (4.25)	28.9 (4.62)	0.023
Smoking status, N (%)			0.001
Never smoker	560 (49.1)	189 (44.4)
Former smoker	440 (38.6)	83 (19.4)
Current smoker	140 (12.3)	154 (36.2)
Alcohol consumption			<0.001
No alcohol consumption	291 (25.5)	148 (34.7)
>0 and <20 g/day	462 (40.5)	134 (31.5)
≥ 20 g/day	387 (33.9)	144 (33.8)
Physically active, N (%)	509 (44.6)	147 (34.5)	<0.001
Systolic blood pressure (mmHg)	135.1 (19.8)	139.7 (21.9)	<0.001
Use of antihypertensive medication, N (%)	388 (34.0)	187 (43.9)	<0.001
Hypertension, N (%)	615 (53.9)	269 (63.1)	0.001
Triglycerides (mmol/L), median (IQR)	1.35 (0.93)	1.42 (0.93)	0.093
High-density lipoprotein cholesterol (mmol/L)	1.50 (0.43)	1.46 (0.41)	0.094
Use of lipid-lowering medication, N (%)	127 (11.1)	55 (12.9)	0.384
Type 2 diabetes, N (%)	94 (8.20)	54 (12.7)	0.01
Cardiovascular diseases, N (%)	135 (11.8)	56 (13.1)	0.539
Fasting status, N (%)	1027 (90.1)	354 (83.1)	<0.001
eGFRcr (ml/min/1.73 m2)	82.9 (12.2)	81.2 (15.8)	0.019
eGFRcys (ml/min/1.73 m2)	81.1 (15.2)	74.2 (16.7)	<0.001
a P-value was estimated by t-Test (continuous variables) or chi-squared test (categorical variables). Abbreviations: eGFRcr, creatinine-based estimated glomerular filtration rate; eGFRcys, cystatin C-based estimated glomerular filtration rate; IQR, interquartile range.

## Sheet: ST6
Table S6. Longitudinal associations between 233 proteomic biomarkers and the annual rate of change in eGFRcr (N=1140) a
Biomarker	UniProt_ID	Model 1				Model 2
		β (95%CI)	P	FDR		β (95%CI)	P	FDR
4E-BP1	Q13541	-0.043 (-0.120, 0.034)	0.277	0.367		-0.009 (-0.087, 0.069)	0.819	0.892
ACE2	Q9BYF1	-0.120 (-0.201, -0.038)	0.00415	0.0149		-0.072 (-0.159, 0.016)	0.109	0.241
ADA	P00813	-0.076 (-0.155, 0.003)	0.0584	0.115		-0.046 (-0.125, 0.034)	0.262	0.446
ADAM-TS13	Q76LX8	-0.005 (-0.082, 0.072)	0.901	0.919		0.015 (-0.062, 0.092)	0.706	0.814
ADM	P35318	-0.201 (-0.289, -0.114)	6.3e-06	5.88e-05		-0.157 (-0.249, -0.065)	0.000867	0.00531
AGRP	O00253	-0.164 (-0.249, -0.079)	0.000164	0.000953		-0.147 (-0.239, -0.055)	0.00176	0.00975
ALCAM	Q13740	-0.102 (-0.184, -0.019)	0.0156	0.0419		-0.088 (-0.170, -0.006)	0.0355	0.107
AMBP	P02760	-0.187 (-0.273, -0.101)	2.11e-05	0.000169		-0.154 (-0.242, -0.065)	0.000672	0.00461
ANG-1	Q15389	-0.006 (-0.083, 0.070)	0.869	0.896		0.000 (-0.076, 0.077)	0.994	0.994
AP-N	P15144	-0.053 (-0.132, 0.025)	0.182	0.274		-0.041 (-0.120, 0.038)	0.304	0.507
Axin-1	O15169	0.020 (-0.057, 0.096)	0.613	0.684		0.026 (-0.050, 0.103)	0.497	0.669
AXL	P30530	-0.100 (-0.178, -0.022)	0.0123	0.0337		-0.073 (-0.153, 0.006)	0.0688	0.165
BMP-6	P22004	-0.051 (-0.128, 0.027)	0.198	0.289		-0.031 (-0.108, 0.047)	0.438	0.622
CA5A	Q9BWV1	-0.137 (-0.215, -0.058)	0.000652	0.00297		-0.079 (-0.162, 0.003)	0.0593	0.152
CASP-3	P35218	-0.004 (-0.081, 0.073)	0.915	0.927		0.002 (-0.075, 0.078)	0.964	0.981
CASP8	P42574	-0.062 (-0.141, 0.018)	0.132	0.21		-0.018 (-0.100, 0.064)	0.667	0.786
CCL11	Q14790	-0.102 (-0.180, -0.023)	0.0112	0.0312		-0.074 (-0.153, 0.006)	0.0701	0.167
CCL13	P51671	-0.037 (-0.114, 0.040)	0.345	0.432		-0.029 (-0.106, 0.047)	0.453	0.633
CCL15	Q99616	-0.163 (-0.242, -0.084)	5.97e-05	0.000398		-0.135 (-0.214, -0.055)	0.000893	0.00534
CCL16	Q16663	-0.128 (-0.206, -0.049)	0.0014	0.00582		-0.116 (-0.194, -0.037)	0.004	0.0176
CCL17	O15467	-0.084 (-0.161, -0.006)	0.0343	0.0732		-0.071 (-0.148, 0.006)	0.0721	0.17
CCL19	Q92583	-0.041 (-0.122, 0.040)	0.316	0.407		-0.010 (-0.091, 0.071)	0.806	0.89
CCL2	Q99731	-0.084 (-0.161, -0.006)	0.0349	0.0732		-0.064 (-0.142, 0.014)	0.105	0.236
CCL20	P13500	-0.044 (-0.120, 0.033)	0.267	0.359		-0.003 (-0.081, 0.074)	0.932	0.96
CCL23	P78556	-0.113 (-0.193, -0.032)	0.00598	0.0193		-0.122 (-0.202, -0.041)	0.00297	0.0141
CCL24	P55773	-0.030 (-0.107, 0.047)	0.447	0.535		-0.038 (-0.114, 0.038)	0.331	0.522
CCL25	O00175	-0.075 (-0.153, 0.003)	0.06	0.117		-0.072 (-0.150, 0.005)	0.0668	0.164
CCL28	O15444	-0.064 (-0.142, 0.013)	0.101	0.17		-0.077 (-0.154, 0.000)	0.05	0.134
CCL3	Q9NRJ3	-0.145 (-0.225, -0.065)	0.000372	0.0019		-0.116 (-0.197, -0.036)	0.00477	0.0198
CCL4	P10147	-0.094 (-0.173, -0.015)	0.0203	0.0497		-0.079 (-0.159, 0.001)	0.0515	0.136
CCL7	P13236	-0.187 (-0.267, -0.107)	5.5e-06	5.34e-05		-0.135 (-0.216, -0.053)	0.00119	0.00691
CD163	P80098	-0.075 (-0.154, 0.003)	0.0592	0.116		-0.025 (-0.107, 0.056)	0.547	0.709
CD244	Q86VB7	-0.054 (-0.130, 0.023)	0.168	0.254		-0.035 (-0.112, 0.041)	0.366	0.557
CD4	Q9BZW8	-0.070 (-0.150, 0.010)	0.087	0.158		-0.019 (-0.101, 0.062)	0.646	0.784
CD40	P01730	-0.067 (-0.144, 0.010)	0.0889	0.161		-0.050 (-0.127, 0.027)	0.205	0.376
CD40-L	P25942	-0.005 (-0.083, 0.072)	0.894	0.917		0.003 (-0.074, 0.080)	0.936	0.96
CD5	P29965	-0.076 (-0.153, 0.002)	0.0561	0.112		-0.035 (-0.113, 0.044)	0.388	0.569
CD6	P06127	-0.023 (-0.101, 0.054)	0.554	0.63		0.006 (-0.072, 0.084)	0.879	0.932
CD84	P30203	-0.008 (-0.085, 0.069)	0.833	0.874		-0.001 (-0.078, 0.076)	0.988	0.994
CD8A	Q9UIB8	-0.120 (-0.198, -0.042)	0.00252	0.00961		-0.080 (-0.159, -0.001)	0.0476	0.131
CD93	P01732	-0.211 (-0.290, -0.131)	2.17e-07	3.89e-06		-0.211 (-0.290, -0.132)	1.69e-07	7.88e-06
CDCP1	Q9NPY3	-0.119 (-0.201, -0.036)	0.00473	0.0162		-0.085 (-0.168, -0.002)	0.0441	0.125
CDH5	Q9H5V8	-0.092 (-0.167, -0.016)	0.0172	0.0441		-0.087 (-0.163, -0.012)	0.0234	0.0757
CEACAM8	P33151	-0.028 (-0.111, 0.055)	0.514	0.596		0.060 (-0.028, 0.148)	0.183	0.357
CHI3L1	P31997	-0.216 (-0.299, -0.133)	3.54e-07	5.15e-06		-0.188 (-0.275, -0.100)	2.65e-05	0.000342
CHIT1	P36222	-0.105 (-0.183, -0.028)	0.0075	0.0227		-0.112 (-0.189, -0.035)	0.0042	0.0181
CNTN1	Q13231	-0.055 (-0.135, 0.026)	0.186	0.276		-0.054 (-0.135, 0.027)	0.191	0.368
COL1A1	Q12860	-0.025 (-0.103, 0.052)	0.518	0.597		-0.056 (-0.133, 0.021)	0.152	0.311
CPA1	P02452	-0.050 (-0.131, 0.030)	0.222	0.314		-0.040 (-0.121, 0.041)	0.332	0.522
CPB1	P15085	-0.087 (-0.168, -0.005)	0.0365	0.0759		-0.067 (-0.149, 0.015)	0.111	0.242
CSF1	P15086	-0.149 (-0.232, -0.065)	0.00049	0.00228		-0.107 (-0.191, -0.022)	0.0134	0.048
CST5	P09603	-0.055 (-0.139, 0.028)	0.194	0.284		-0.067 (-0.151, 0.016)	0.113	0.244
CSTB	P28325	-0.106 (-0.187, -0.025)	0.0102	0.0291		-0.063 (-0.146, 0.019)	0.131	0.273
CTRC	P04080	0.043 (-0.039, 0.124)	0.307	0.399		0.043 (-0.038, 0.125)	0.298	0.499
CTSL1	Q99895	-0.209 (-0.289, -0.129)	3.36e-07	5.15e-06		-0.167 (-0.248, -0.086)	5.16e-05	0.000573
CTSZ	P07711	-0.175 (-0.257, -0.093)	2.89e-05	0.000225		-0.129 (-0.213, -0.046)	0.00236	0.0125
CVD II BOC	Q9UBR2	-0.066 (-0.145, 0.013)	0.101	0.17		-0.056 (-0.134, 0.023)	0.163	0.326
CX3CL1	P78423	-0.171 (-0.255, -0.086)	8.3e-05	0.000522		-0.183 (-0.268, -0.099)	2.1e-05	0.000306
CXCL1	P09341	-0.051 (-0.127, 0.025)	0.184	0.275		-0.044 (-0.119, 0.032)	0.256	0.441
CXCL10	P02778	-0.057 (-0.135, 0.020)	0.149	0.229		-0.040 (-0.118, 0.038)	0.314	0.518
CXCL11	O14625	-0.073 (-0.151, 0.004)	0.0617	0.119		-0.052 (-0.129, 0.025)	0.184	0.357
CXCL16	Q9H2A7	-0.111 (-0.191, -0.032)	0.00618	0.0197		-0.081 (-0.161, -0.001)	0.0476	0.131
CXCL5	P42830	0.010 (-0.067, 0.086)	0.805	0.851		0.013 (-0.062, 0.089)	0.727	0.832
CXCL6	P80162	-0.063 (-0.138, 0.012)	0.101	0.17		-0.044 (-0.119, 0.032)	0.257	0.441
CXCL9	Q07325	-0.081 (-0.162, -0.001)	0.0483	0.0987		-0.069 (-0.150, 0.012)	0.0935	0.212
DCN	P07585	-0.027 (-0.110, 0.057)	0.535	0.611		-0.022 (-0.106, 0.061)	0.602	0.75
DECR1	Q16698	0.030 (-0.048, 0.107)	0.454	0.539		0.039 (-0.038, 0.116)	0.32	0.518
Dkk-1	O94907	-0.022 (-0.100, 0.057)	0.589	0.667		-0.007 (-0.085, 0.071)	0.863	0.923
DLK-1	P80370	-0.107 (-0.187, -0.027)	0.00899	0.0265		-0.095 (-0.175, -0.014)	0.021	0.0689
DNER	Q8NFT8	0.040 (-0.040, 0.119)	0.329	0.419		0.005 (-0.076, 0.085)	0.912	0.952
EGFR	P00533	0.017 (-0.061, 0.096)	0.665	0.73		0.009 (-0.071, 0.088)	0.827	0.892
EN-RAGE	P80511	-0.077 (-0.160, 0.005)	0.0663	0.126		-0.015 (-0.101, 0.071)	0.728	0.832
Ep-CAM	P16422	-0.040 (-0.118, 0.037)	0.308	0.399		-0.051 (-0.128, 0.027)	0.2	0.376
EPHB4	P54760	-0.239 (-0.320, -0.158)	8.42e-09	2.45e-07		-0.233 (-0.313, -0.153)	1.46e-08	1.62e-06
FABP2	P12104	-0.059 (-0.137, 0.019)	0.139	0.218		-0.089 (-0.169, -0.009)	0.0284	0.0895
FABP4	P15090	-0.238 (-0.334, -0.143)	1.2e-06	1.47e-05		-0.195 (-0.308, -0.082)	0.000719	0.00465
FAS	P25445	-0.099 (-0.179, -0.018)	0.0161	0.042		-0.076 (-0.157, 0.004)	0.0624	0.157
FGF19	O95750	-0.048 (-0.127, 0.030)	0.23	0.318		-0.018 (-0.099, 0.063)	0.668	0.786
FGF21	Q9NSA1	-0.110 (-0.188, -0.032)	0.00594	0.0193		-0.078 (-0.163, 0.007)	0.0736	0.171
FGF-23	Q9GZV9	-0.196 (-0.284, -0.109)	1.14e-05	9.82e-05		-0.166 (-0.254, -0.079)	0.000199	0.0016
FLT3L	P49771	-0.027 (-0.107, 0.052)	0.5	0.582		-0.003 (-0.083, 0.077)	0.942	0.962
FS	P19883	-0.122 (-0.199, -0.044)	0.00211	0.00847		-0.099 (-0.177, -0.021)	0.0134	0.048
Gal-4	P56470	-0.191 (-0.269, -0.114)	1.32e-06	1.54e-05		-0.144 (-0.224, -0.064)	0.000417	0.00314
Gal-9	O00182	-0.167 (-0.246, -0.087)	4.31e-05	0.000324		-0.112 (-0.195, -0.030)	0.00743	0.0288
GDF-15	Q99988	-0.301 (-0.392, -0.209)	1.54e-10	1.8e-08		-0.224 (-0.321, -0.127)	6.82e-06	0.000114
GDF-2	Q9UK05	0.005 (-0.078, 0.089)	0.903	0.919		-0.026 (-0.111, 0.059)	0.552	0.709
GH	P01241	0.081 (-0.006, 0.167)	0.0682	0.128		0.030 (-0.061, 0.120)	0.521	0.694
GIF	P27352	-0.068 (-0.151, 0.014)	0.104	0.173		-0.037 (-0.120, 0.045)	0.374	0.562
GLO1	Q04760	-0.011 (-0.088, 0.066)	0.776	0.833		0.004 (-0.073, 0.081)	0.921	0.958
GPVI	Q9HCN6	-0.033 (-0.110, 0.044)	0.401	0.492		-0.023 (-0.100, 0.053)	0.553	0.709
GRN	P28799	-0.132 (-0.212, -0.052)	0.00122	0.00518		-0.099 (-0.180, -0.019)	0.0154	0.0526
GT	P51161	0.018 (-0.060, 0.096)	0.649	0.717		-0.012 (-0.092, 0.068)	0.768	0.859
HAOX1	Q9UJM8	-0.068 (-0.147, 0.011)	0.0919	0.165		-0.027 (-0.108, 0.054)	0.519	0.694
HB-EGF	Q99075	-0.055 (-0.132, 0.022)	0.159	0.243		-0.034 (-0.111, 0.043)	0.392	0.571
HGF	P14210	-0.117 (-0.198, -0.036)	0.00461	0.016		-0.019 (-0.108, 0.069)	0.666	0.786
HO-1	P09601	-0.066 (-0.145, 0.014)	0.105	0.173		-0.066 (-0.147, 0.015)	0.111	0.242
hOSCAR	Q8IYS5	-0.138 (-0.215, -0.062)	0.000375	0.0019		-0.116 (-0.192, -0.040)	0.0027	0.0139
HSP 27	P04792	0.081 (0.007, 0.156)	0.0328	0.0723		0.073 (-0.001, 0.147)	0.0537	0.141
ICAM-2	P13598	-0.121 (-0.198, -0.043)	0.00232	0.00917		-0.110 (-0.188, -0.033)	0.00542	0.0222
IDUA	P35475	-0.049 (-0.126, 0.029)	0.22	0.313		-0.006 (-0.085, 0.073)	0.88	0.932
IFNG	P01579	-0.072 (-0.148, 0.004)	0.0641	0.122		-0.058 (-0.134, 0.018)	0.135	0.279
IGFBP-1	P08833	0.002 (-0.077, 0.081)	0.963	0.963		-0.140 (-0.234, -0.046)	0.00351	0.016
IGFBP-2	P18065	-0.120 (-0.200, -0.039)	0.00359	0.0135		-0.226 (-0.318, -0.135)	1.36e-06	3.65e-05
IGFBP-7	Q16270	-0.170 (-0.252, -0.088)	4.99e-05	0.000356		-0.135 (-0.217, -0.053)	0.0013	0.00739
IgG Fc receptor II-b	P31994	-0.028 (-0.105, 0.050)	0.486	0.572		-0.020 (-0.097, 0.057)	0.608	0.753
IL-10	P22301	-0.043 (-0.123, 0.037)	0.294	0.387		-0.036 (-0.116, 0.044)	0.384	0.569
IL-10RB	Q08334	-0.190 (-0.273, -0.106)	9.41e-06	8.43e-05		-0.160 (-0.245, -0.076)	0.000199	0.0016
IL-12B	P29460	-0.135 (-0.218, -0.051)	0.00152	0.00622		-0.132 (-0.220, -0.045)	0.00302	0.0141
IL-15RA	Q13261	-0.200 (-0.284, -0.115)	3.61e-06	3.82e-05		-0.181 (-0.266, -0.097)	2.59e-05	0.000342
IL-16	Q14005	-0.083 (-0.160, -0.006)	0.0349	0.0732		-0.048 (-0.125, 0.030)	0.228	0.405
IL-17D	Q8TAD2	-0.007 (-0.083, 0.068)	0.849	0.883		-0.017 (-0.092, 0.058)	0.656	0.786
IL-17RA	Q96F46	-0.040 (-0.120, 0.041)	0.335	0.422		-0.026 (-0.105, 0.054)	0.529	0.7
IL-18	Q14116	-0.113 (-0.194, -0.032)	0.00636	0.02		-0.050 (-0.135, 0.034)	0.241	0.423
IL-18BP	O95998	-0.260 (-0.342, -0.178)	6.37e-10	3.71e-08		-0.235 (-0.317, -0.152)	2.7e-08	1.62e-06
IL-18R1	Q13478	-0.116 (-0.195, -0.038)	0.00377	0.0139		-0.030 (-0.114, 0.055)	0.493	0.668
IL-1RA	P18510	-0.113 (-0.192, -0.034)	0.00509	0.0172		-0.009 (-0.097, 0.079)	0.849	0.911
IL1-RL2	Q9HB29	-0.073 (-0.155, 0.009)	0.0813	0.15		-0.055 (-0.139, 0.030)	0.204	0.376
IL-1RT1	P14778	-0.109 (-0.187, -0.030)	0.00684	0.021		-0.097 (-0.176, -0.017)	0.0169	0.0562
IL-1RT2	P27930	-0.031 (-0.108, 0.047)	0.44	0.528		-0.013 (-0.093, 0.067)	0.755	0.854
IL-27	Q8NEV9	-0.048 (-0.127, 0.030)	0.225	0.316		-0.038 (-0.116, 0.041)	0.347	0.539
IL2-RA	P01589	-0.228 (-0.306, -0.149)	1.69e-08	3.94e-07		-0.194 (-0.273, -0.115)	1.66e-06	3.87e-05
IL-4RA	P24394	-0.148 (-0.230, -0.066)	0.000408	0.00202		-0.151 (-0.232, -0.070)	0.000254	0.00197
IL-6	P05231	-0.092 (-0.171, -0.012)	0.0235	0.0553		-0.041 (-0.123, 0.040)	0.318	0.518
IL-6RA	P08887	-0.102 (-0.180, -0.025)	0.00985	0.0287		-0.083 (-0.160, -0.005)	0.0359	0.107
IL-7	P13232	-0.030 (-0.104, 0.044)	0.429	0.52		-0.030 (-0.104, 0.044)	0.427	0.61
IL-8	P10145	-0.104 (-0.183, -0.025)	0.0101	0.0291		-0.052 (-0.133, 0.029)	0.205	0.376
ITGB1BP2	Q9UKP3	0.003 (-0.074, 0.079)	0.948	0.952		0.009 (-0.067, 0.085)	0.815	0.892
ITGB2	P05107	-0.012 (-0.093, 0.069)	0.773	0.833		0.012 (-0.069, 0.093)	0.767	0.859
JAM-A	Q9Y624	-0.025 (-0.102, 0.053)	0.53	0.608		-0.015 (-0.092, 0.062)	0.698	0.809
KIM1	Q96D42	-0.323 (-0.402, -0.244)	3.54e-15	8.24e-13		-0.292 (-0.377, -0.206)	4.08e-11	9.51e-09
KLK6	Q92876	-0.088 (-0.169, -0.007)	0.0332	0.0723		-0.124 (-0.206, -0.042)	0.00297	0.0141
LDL receptor	P01130	-0.096 (-0.171, -0.020)	0.0134	0.0363		-0.090 (-0.190, 0.011)	0.0812	0.187
LEP	P41159	-0.079 (-0.176, 0.017)	0.108	0.177		0.040 (-0.088, 0.169)	0.538	0.704
LIFR	P42702	-0.095 (-0.174, -0.016)	0.0183	0.0457		-0.053 (-0.135, 0.028)	0.199	0.376
LIGHT	O43557	-0.029 (-0.106, 0.048)	0.459	0.542		0.009 (-0.068, 0.086)	0.817	0.892
LOX-1	P78380	-0.038 (-0.117, 0.042)	0.356	0.441		0.055 (-0.032, 0.141)	0.215	0.392
LPL	P06858	0.044 (-0.050, 0.139)	0.36	0.443		-0.023 (-0.121, 0.075)	0.642	0.783
LTBR	P36941	-0.163 (-0.250, -0.075)	0.000269	0.00146		-0.154 (-0.240, -0.067)	0.00051	0.00372
MARCO	Q9UEW3	-0.051 (-0.128, 0.026)	0.192	0.283		-0.019 (-0.097, 0.059)	0.635	0.779
MB	P02144	0.013 (-0.080, 0.106)	0.783	0.833		0.020 (-0.073, 0.114)	0.666	0.786
MCP-2	P80075	-0.045 (-0.121, 0.030)	0.24	0.331		-0.028 (-0.103, 0.048)	0.473	0.648
MEPE	Q9NQ76	-0.089 (-0.171, -0.007)	0.0324	0.0723		-0.118 (-0.199, -0.037)	0.00428	0.0181
MERTK	Q12866	-0.013 (-0.092, 0.067)	0.752	0.819		-0.012 (-0.091, 0.068)	0.773	0.859
MMP-1	P03956	-0.057 (-0.135, 0.021)	0.154	0.236		-0.042 (-0.120, 0.035)	0.286	0.483
MMP-12	P39900	-0.260 (-0.341, -0.179)	5.13e-10	3.71e-08		-0.215 (-0.300, -0.131)	6.98e-07	2.32e-05
MMP-2	P08253	-0.072 (-0.151, 0.006)	0.0716	0.134		-0.073 (-0.151, 0.005)	0.0679	0.165
MMP-3	P08254	-0.024 (-0.117, 0.068)	0.605	0.681		-0.027 (-0.119, 0.065)	0.567	0.719
MMP-7	P09237	-0.163 (-0.244, -0.082)	7.61e-05	0.000493		-0.157 (-0.238, -0.076)	0.000164	0.00147
MMP-9	P14780	0.007 (-0.071, 0.086)	0.852	0.883		0.082 (0.001, 0.163)	0.0485	0.131
MPO	P05164	-0.058 (-0.136, 0.020)	0.147	0.228		-0.017 (-0.095, 0.062)	0.673	0.788
NEMO	Q9Y6K9	0.027 (-0.050, 0.104)	0.489	0.573		0.034 (-0.043, 0.110)	0.386	0.569
Notch 3	Q9UM47	-0.095 (-0.177, -0.014)	0.0217	0.0522		-0.111 (-0.193, -0.029)	0.00786	0.03
NT3	P20783	-0.049 (-0.134, 0.036)	0.262	0.355		-0.026 (-0.111, 0.060)	0.554	0.709
NT-proBNP	P16860	-0.264 (-0.350, -0.179)	1.65e-09	7.69e-08		-0.249 (-0.336, -0.162)	2.77e-08	1.62e-06
OPG	O00300	-0.118 (-0.202, -0.033)	0.00655	0.0204		-0.068 (-0.154, 0.018)	0.12	0.255
OPN	P10451	-0.145 (-0.226, -0.064)	0.000465	0.00221		-0.156 (-0.236, -0.076)	0.000137	0.00128
OSM	P13725	-0.004 (-0.082, 0.074)	0.926	0.934		0.085 (0.003, 0.167)	0.0425	0.122
PAI	P05121	-0.067 (-0.145, 0.011)	0.0943	0.166		-0.031 (-0.113, 0.050)	0.449	0.633
PAR-1	P25116	-0.067 (-0.144, 0.009)	0.0832	0.153		-0.044 (-0.120, 0.032)	0.255	0.441
PARP-1	P09874	-0.046 (-0.124, 0.032)	0.245	0.334		-0.014 (-0.091, 0.064)	0.733	0.833
PCSK9	Q8NBP7	-0.111 (-0.189, -0.033)	0.0056	0.0186		-0.104 (-0.185, -0.023)	0.0122	0.0451
PDGF subunit A	P04085	-0.031 (-0.109, 0.047)	0.435	0.525		-0.022 (-0.099, 0.056)	0.587	0.735
PDGF subunit B	P01127	0.011 (-0.066, 0.088)	0.782	0.833		0.019 (-0.057, 0.095)	0.628	0.775
PD-L1	Q9NZQ7	-0.138 (-0.218, -0.057)	0.000855	0.00376		-0.107 (-0.187, -0.026)	0.00924	0.0347
PD-L2	Q9BQ51	-0.066 (-0.144, 0.013)	0.0998	0.17		-0.047 (-0.125, 0.031)	0.241	0.423
PECAM-1	P16284	-0.041 (-0.119, 0.038)	0.307	0.399		-0.029 (-0.107, 0.048)	0.457	0.634
PGF	P49763	-0.239 (-0.329, -0.148)	2.66e-07	4.43e-06		-0.206 (-0.296, -0.115)	9.25e-06	0.000144
PGLYRP1	O75594	-0.126 (-0.208, -0.045)	0.0025	0.00961		-0.078 (-0.161, 0.005)	0.0652	0.162
PIgR	P01833	-0.159 (-0.239, -0.079)	0.000101	0.000622		-0.143 (-0.224, -0.062)	0.000577	0.00407
PLC	P98160	-0.222 (-0.310, -0.134)	7.94e-07	1.09e-05		-0.217 (-0.306, -0.128)	2.07e-06	4.38e-05
PON3	Q15166	0.066 (-0.012, 0.145)	0.0954	0.167		-0.040 (-0.130, 0.049)	0.379	0.566
PRELP	P51888	-0.114 (-0.200, -0.029)	0.00845	0.0252		-0.089 (-0.174, -0.005)	0.0387	0.114
PRSS27	Q9BQR3	-0.093 (-0.172, -0.014)	0.0211	0.0513		-0.098 (-0.177, -0.020)	0.0145	0.0503
PRSS8	Q16651	-0.201 (-0.282, -0.120)	1.19e-06	1.47e-05		-0.173 (-0.260, -0.085)	0.000116	0.00113
PSGL-1	Q14242	-0.089 (-0.170, -0.008)	0.0306	0.0693		-0.024 (-0.110, 0.062)	0.586	0.735
PSP-D	P35247	-0.094 (-0.172, -0.016)	0.0183	0.0457		-0.098 (-0.176, -0.020)	0.0139	0.0491
PTX3	P26022	-0.077 (-0.156, 0.002)	0.055	0.11		-0.037 (-0.117, 0.043)	0.368	0.557
RAGE	Q15109	-0.122 (-0.204, -0.039)	0.00407	0.0148		-0.166 (-0.249, -0.084)	8.5e-05	0.000861
RARRES2	Q99969	-0.168 (-0.250, -0.087)	5.19e-05	0.000356		-0.117 (-0.202, -0.033)	0.00653	0.0262
REN	P00797	-0.151 (-0.234, -0.068)	0.000373	0.0019		-0.085 (-0.175, 0.004)	0.0626	0.157
RETN	Q9HD89	-0.149 (-0.232, -0.066)	0.000456	0.00221		-0.104 (-0.187, -0.020)	0.0157	0.053
SCF	P21583	0.017 (-0.067, 0.102)	0.684	0.748		-0.047 (-0.138, 0.045)	0.317	0.518
SCGB3A2	Q96PL1	-0.090 (-0.169, -0.010)	0.0276	0.063		-0.124 (-0.214, -0.034)	0.00704	0.0278
SELE	P16581	-0.100 (-0.177, -0.024)	0.0104	0.0291		-0.056 (-0.134, 0.023)	0.166	0.327
SELP	P16109	-0.048 (-0.126, 0.030)	0.226	0.316		-0.032 (-0.110, 0.045)	0.411	0.595
SERPINA12	Q8IW75	0.033 (-0.045, 0.111)	0.405	0.494		0.039 (-0.039, 0.117)	0.323	0.519
SHPS-1	P78324	-0.100 (-0.181, -0.019)	0.016	0.042		-0.085 (-0.166, -0.004)	0.0395	0.115
SIRT2	Q8IXJ6	-0.020 (-0.096, 0.057)	0.613	0.684		-0.005 (-0.081, 0.071)	0.9	0.945
SL-2	P09238	-0.147 (-0.225, -0.069)	0.00022	0.00122		-0.132 (-0.210, -0.055)	0.000846	0.00531
SOD2	P04179	-0.043 (-0.120, 0.034)	0.27	0.362		-0.022 (-0.099, 0.054)	0.568	0.719
SORT1	Q99523	-0.084 (-0.161, -0.006)	0.034	0.0732		-0.057 (-0.136, 0.023)	0.161	0.323
SPON2	Q9BUD6	-0.170 (-0.253, -0.088)	5.2e-05	0.000356		-0.175 (-0.259, -0.092)	4.24e-05	0.000494
SRC	P12931	0.076 (0.002, 0.151)	0.0445	0.0917		0.072 (-0.002, 0.146)	0.0562	0.145
ST1A1	P50225	-0.010 (-0.087, 0.067)	0.807	0.851		0.000 (-0.076, 0.077)	0.994	0.994
ST2	Q01638	-0.093 (-0.176, -0.011)	0.0269	0.062		-0.041 (-0.125, 0.043)	0.34	0.531
STAMBP	O95630	-0.011 (-0.088, 0.066)	0.776	0.833		0.001 (-0.076, 0.077)	0.987	0.994
STK4	Q13043	0.045 (-0.031, 0.120)	0.244	0.334		0.049 (-0.026, 0.123)	0.202	0.376
TF	P13726	-0.067 (-0.148, 0.015)	0.109	0.178		-0.090 (-0.172, -0.007)	0.0329	0.101
TFPI	P10646	-0.038 (-0.115, 0.039)	0.332	0.42		-0.047 (-0.124, 0.030)	0.228	0.405
TGF-α	P01135	-0.098 (-0.180, -0.017)	0.0184	0.0457		-0.020 (-0.108, 0.068)	0.656	0.786
TGF-β1	P01137	-0.061 (-0.138, 0.016)	0.123	0.199		-0.032 (-0.110, 0.046)	0.416	0.599
TGM2	P21980	-0.020 (-0.099, 0.059)	0.623	0.691		0.040 (-0.041, 0.121)	0.329	0.522
THBS2	P35442	-0.094 (-0.175, -0.013)	0.0225	0.0535		-0.032 (-0.117, 0.052)	0.454	0.633
THPO	P40225	-0.045 (-0.124, 0.035)	0.272	0.362		-0.063 (-0.143, 0.016)	0.118	0.252
TIE2	Q02763	-0.049 (-0.126, 0.028)	0.214	0.306		-0.027 (-0.105, 0.050)	0.485	0.661
TIMP4	Q99727	-0.082 (-0.165, 0.001)	0.0522	0.106		-0.062 (-0.146, 0.023)	0.155	0.314
TLT-2	Q5T2D2	-0.091 (-0.170, -0.012)	0.0244	0.0569		-0.090 (-0.170, -0.011)	0.0254	0.0812
TM	P07204	-0.162 (-0.247, -0.078)	0.000169	0.000961		-0.146 (-0.230, -0.061)	0.000713	0.00465
TNF-R1	P19438	-0.276 (-0.367, -0.184)	4.88e-09	1.73e-07		-0.221 (-0.315, -0.127)	4.57e-06	8.88e-05
TNF-R2	P20333	-0.256 (-0.342, -0.171)	5.2e-09	1.73e-07		-0.214 (-0.300, -0.127)	1.41e-06	3.65e-05
TNFRSF10A	O00220	-0.137 (-0.220, -0.054)	0.00119	0.00515		-0.075 (-0.161, 0.011)	0.0878	0.2
TNFRSF10C	O14798	-0.060 (-0.138, 0.019)	0.135	0.212		-0.037 (-0.115, 0.042)	0.358	0.552
TNFRSF11A	Q9Y6Q6	-0.266 (-0.356, -0.175)	9.99e-09	2.59e-07		-0.214 (-0.306, -0.121)	6.37e-06	0.000114
TNFRSF13B	O14836	-0.201 (-0.286, -0.116)	4.11e-06	4.17e-05		-0.164 (-0.250, -0.079)	0.000174	0.0015
TNFRSF14	Q92956	-0.146 (-0.230, -0.062)	0.000662	0.00297		-0.123 (-0.207, -0.039)	0.00397	0.0176
TNFRSF9	Q07011	-0.249 (-0.336, -0.161)	3.45e-08	7.3e-07		-0.234 (-0.322, -0.145)	2.36e-07	9.18e-06
TNFSF10	P50591	-0.038 (-0.116, 0.041)	0.349	0.435		-0.029 (-0.109, 0.050)	0.468	0.646
TNFSF13B	Q9Y275	-0.063 (-0.143, 0.018)	0.126	0.203		-0.038 (-0.118, 0.043)	0.36	0.552
TNF-α	P01375	-0.092 (-0.167, -0.017)	0.0166	0.043		-0.076 (-0.150, -0.001)	0.0464	0.13
TNF-β	P01374	-0.061 (-0.140, 0.019)	0.134	0.212		-0.050 (-0.130, 0.030)	0.217	0.392
t-PA	P00750	-0.039 (-0.117, 0.038)	0.324	0.414		-0.004 (-0.083, 0.076)	0.93	0.96
TR	P02786	-0.066 (-0.144, 0.012)	0.0978	0.17		-0.005 (-0.086, 0.075)	0.895	0.944
TRAIL-R2	O14763	-0.226 (-0.311, -0.142)	1.71e-07	3.32e-06		-0.180 (-0.267, -0.094)	4.24e-05	0.000494
TRANCE	O14788	-0.008 (-0.086, 0.070)	0.841	0.879		-0.017 (-0.095, 0.062)	0.676	0.788
TR-AP	P13686	-0.088 (-0.168, -0.007)	0.0331	0.0723		-0.089 (-0.169, -0.008)	0.0311	0.0967
TWEAK	O43508	0.050 (-0.028, 0.129)	0.209	0.301		0.009 (-0.071, 0.089)	0.823	0.892
uPA	P00749	-0.069 (-0.152, 0.013)	0.0998	0.17		-0.063 (-0.145, 0.019)	0.13	0.273
U-PAR	Q03405	-0.071 (-0.155, 0.012)	0.0931	0.166		-0.027 (-0.111, 0.057)	0.532	0.7
VEGF-A	P15692	-0.179 (-0.261, -0.098)	1.75e-05	0.000146		-0.127 (-0.211, -0.043)	0.00296	0.0141
VEGFD	O43915	-0.112 (-0.189, -0.035)	0.00449	0.0158		-0.119 (-0.197, -0.041)	0.00274	0.0139
VSIG2	Q96IQ7	-0.207 (-0.292, -0.122)	1.87e-06	2.07e-05		-0.173 (-0.259, -0.088)	7.6e-05	0.000805
vWF	P04275	-0.051 (-0.129, 0.027)	0.201	0.291		-0.011 (-0.090, 0.067)	0.774	0.859
XCL1	P47992	-0.149 (-0.225, -0.073)	0.000128	0.000763		-0.120 (-0.196, -0.043)	0.00223	0.0121
a Linear regressions were used to estimate β (95% CI) of the annual rate of change in eGFRcr (per year) per 1 standard deviation increase in biomarkers. The biomarkers are sorted alphabetically. In bold are biomarkers significantly associated with the annual rate of change in eGFRcr (FDR <0.05). Model 1: Adjusted for age, sex, and eGFRcr at baseline; Model 2: Model 1 plus body mass index, physica…

## Sheet: ST7
Table S7. Longitudinal associations between 233 proteomic biomarkers and the annual rate of change in CKD-EPI Equation 2009-based and CKD-EPI Equation 2021-based eGFRcr (N=1140) a
Biomarker	UniProt_ID	CKD-EPI Equation 2009-based eGFRcr				CKD-EPI Equation 2021-based eGFRcr
		β (95%CI)	P	FDR		β (95%CI)	P	FDR
4E-BP1	Q13541	-0.009 (-0.087, 0.069)	0.818841	0.891541		-0.012 (-0.093, 0.069)	0.769866	0.87077
ACE2	Q9BYF1	-0.072 (-0.159, 0.016)	0.108775	0.241378		-0.069 (-0.160, 0.022)	0.137589	0.288814
ADA	P00813	-0.046 (-0.125, 0.034)	0.262319	0.446133		-0.050 (-0.133, 0.033)	0.234304	0.412501
ADAM-TS13	Q76LX8	0.015 (-0.062, 0.092)	0.705676	0.813973		0.016 (-0.064, 0.096)	0.693859	0.812204
ADM	P35318	-0.157 (-0.249, -0.065)	0.000866563	0.0053134		-0.163 (-0.259, -0.067)	0.000878351	0.00524759
AGRP	O00253	-0.147 (-0.239, -0.055)	0.00175755	0.00975024		-0.150 (-0.246, -0.055)	0.00202064	0.0109491
ALCAM	Q13740	-0.088 (-0.170, -0.006)	0.035499	0.107158		-0.089 (-0.175, -0.004)	0.040215	0.118609
AMBP	P02760	-0.154 (-0.242, -0.065)	0.000672379	0.00460778		-0.162 (-0.254, -0.070)	0.000543695	0.0037752
ANG-1	Q15389	0.000 (-0.076, 0.077)	0.993961	0.993961		-0.004 (-0.083, 0.075)	0.92224	0.959294
AP-N	P15144	-0.041 (-0.120, 0.038)	0.304483	0.506747		-0.039 (-0.121, 0.043)	0.349577	0.545104
Axin-1	O15169	0.026 (-0.050, 0.103)	0.497048	0.669435		0.025 (-0.054, 0.104)	0.538932	0.709147
AXL	P30530	-0.073 (-0.153, 0.006)	0.0688251	0.165322		-0.076 (-0.158, 0.006)	0.0691328	0.166963
BMP-6	P22004	-0.031 (-0.108, 0.047)	0.43782	0.622025		-0.034 (-0.115, 0.046)	0.402829	0.582976
BOC	Q9BWV1	-0.056 (-0.134, 0.023)	0.16345	0.325503		-0.055 (-0.137, 0.026)	0.181681	0.355729
CA5A	P35218	-0.079 (-0.162, 0.003)	0.0593008	0.151836		-0.082 (-0.167, 0.004)	0.0612454	0.152787
CASP-3	P42574	0.002 (-0.075, 0.078)	0.964118	0.980958		-0.002 (-0.081, 0.077)	0.962729	0.979865
CASP8	Q14790	-0.018 (-0.100, 0.064)	0.666746	0.785812		-0.022 (-0.107, 0.063)	0.608415	0.754046
CCL11	P51671	-0.074 (-0.153, 0.006)	0.0701129	0.166697		-0.077 (-0.159, 0.006)	0.0695081	0.166963
CCL13	Q99616	-0.029 (-0.106, 0.047)	0.452559	0.632824		-0.034 (-0.114, 0.046)	0.400652	0.582976
CCL15	Q16663	-0.135 (-0.214, -0.055)	0.00089345	0.00533779		-0.139 (-0.221, -0.057)	0.000971705	0.00566018
CCL16	O15467	-0.116 (-0.194, -0.037)	0.00400078	0.0175883		-0.120 (-0.202, -0.039)	0.00392282	0.0169262
CCL17	Q92583	-0.071 (-0.148, 0.006)	0.072063	0.169603		-0.076 (-0.156, 0.004)	0.0616394	0.152787
CCL19	Q99731	-0.010 (-0.091, 0.071)	0.806072	0.890117		-0.011 (-0.095, 0.073)	0.794087	0.888803
CCL2	P13500	-0.064 (-0.142, 0.014)	0.105321	0.23596		-0.067 (-0.148, 0.014)	0.106514	0.234794
CCL20	P78556	-0.003 (-0.081, 0.074)	0.932318	0.960487		-0.001 (-0.082, 0.080)	0.983155	0.987393
CCL23	P55773	-0.122 (-0.202, -0.041)	0.0029736	0.0140682		-0.128 (-0.211, -0.045)	0.00259385	0.0128393
CCL24	O00175	-0.038 (-0.114, 0.038)	0.33122	0.521971		-0.040 (-0.119, 0.039)	0.323532	0.523493
CCL25	O15444	-0.072 (-0.150, 0.005)	0.0667614	0.163741		-0.074 (-0.154, 0.007)	0.0732636	0.174188
CCL28	Q9NRJ3	-0.077 (-0.154, 0.000)	0.0499619	0.133806		-0.077 (-0.157, 0.002)	0.0568076	0.148721
CCL3	P10147	-0.116 (-0.197, -0.036)	0.00476717	0.0198348		-0.121 (-0.205, -0.038)	0.00455002	0.0192755
CCL4	P13236	-0.079 (-0.159, 0.001)	0.0515276	0.136431		-0.086 (-0.169, -0.003)	0.0433639	0.124738
CCL7	P80098	-0.135 (-0.216, -0.053)	0.00118571	0.00690674		-0.144 (-0.229, -0.060)	0.000814972	0.00513212
CD163	Q86VB7	-0.025 (-0.107, 0.056)	0.547139	0.709226		-0.025 (-0.110, 0.060)	0.562636	0.724277
CD244	Q9BZW8	-0.035 (-0.112, 0.041)	0.366198	0.557173		-0.040 (-0.120, 0.039)	0.321782	0.523493
CD4	P01730	-0.019 (-0.101, 0.062)	0.645726	0.783615		-0.023 (-0.108, 0.062)	0.597028	0.752587
CD40	P25942	-0.050 (-0.127, 0.027)	0.204779	0.376231		-0.053 (-0.133, 0.027)	0.195984	0.380536
CD40-L	P29965	0.003 (-0.074, 0.080)	0.935753	0.960487		0.001 (-0.079, 0.081)	0.980258	0.987393
CD5	P06127	-0.035 (-0.113, 0.044)	0.388496	0.569305		-0.038 (-0.119, 0.044)	0.361643	0.558032
CD6	P30203	0.006 (-0.072, 0.084)	0.879194	0.931884		0.005 (-0.076, 0.086)	0.905469	0.950335
CD84	Q9UIB8	-0.001 (-0.078, 0.076)	0.987582	0.993961		-0.004 (-0.084, 0.076)	0.917605	0.958754
CD8A	P01732	-0.080 (-0.159, -0.001)	0.0475719	0.130556		-0.085 (-0.167, -0.003)	0.0413287	0.12037
CD93	Q9NPY3	-0.211 (-0.290, -0.132)	1.69075e-07	7.87887e-06		-0.219 (-0.301, -0.137)	1.7238e-07	8.03289e-06
CDCP1	Q9H5V8	-0.085 (-0.168, -0.002)	0.0441337	0.125404		-0.084 (-0.170, 0.002)	0.0543982	0.144032
CDH5	P33151	-0.087 (-0.163, -0.012)	0.0233843	0.0756743		-0.089 (-0.168, -0.011)	0.0257305	0.0821262
CEACAM8	P31997	0.060 (-0.028, 0.148)	0.183314	0.357266		0.058 (-0.034, 0.149)	0.217093	0.395176
CHI3L1	P36222	-0.188 (-0.275, -0.100)	2.64591e-05	0.000342498		-0.191 (-0.282, -0.101)	3.7103e-05	0.000480278
CHIT1	Q13231	-0.112 (-0.189, -0.035)	0.00420473	0.0181389		-0.115 (-0.194, -0.035)	0.00474731	0.0197522
CNTN1	Q12860	-0.054 (-0.135, 0.027)	0.191003	0.367798		-0.055 (-0.139, 0.029)	0.199208	0.383599
COL1A1	P02452	-0.056 (-0.133, 0.021)	0.152002	0.31067		-0.058 (-0.138, 0.022)	0.157209	0.315772
CPA1	P15085	-0.040 (-0.121, 0.041)	0.331552	0.521971		-0.042 (-0.127, 0.042)	0.3261	0.524009
CPB1	P15086	-0.067 (-0.149, 0.015)	0.111359	0.242492		-0.070 (-0.155, 0.016)	0.108831	0.234794
CSF1	P09603	-0.107 (-0.191, -0.022)	0.0133551	0.0479624		-0.110 (-0.198, -0.022)	0.0140708	0.0489328
CST5	P28325	-0.067 (-0.151, 0.016)	0.113233	0.244289		-0.071 (-0.158, 0.015)	0.107222	0.234794
CSTB	P04080	-0.063 (-0.146, 0.019)	0.130988	0.272501		-0.069 (-0.154, 0.016)	0.112377	0.240218
CTRC	Q99895	0.043 (-0.038, 0.125)	0.297875	0.499316		0.045 (-0.040, 0.130)	0.301438	0.501678
CTSL1	P07711	-0.167 (-0.248, -0.086)	5.16014e-05	0.00057253		-0.170 (-0.254, -0.087)	6.98835e-05	0.000775375
CTSZ	Q9UBR2	-0.129 (-0.213, -0.046)	0.00235823	0.0124879		-0.136 (-0.223, -0.050)	0.00199789	0.0109491
CX3CL1	P78423	-0.183 (-0.268, -0.099)	2.10305e-05	0.000306257		-0.189 (-0.276, -0.101)	2.56147e-05	0.000373014
CXCL1	P09341	-0.044 (-0.119, 0.032)	0.256285	0.441026		-0.047 (-0.126, 0.031)	0.235462	0.412501
CXCL10	P02778	-0.040 (-0.118, 0.038)	0.314442	0.517784		-0.041 (-0.122, 0.040)	0.320293	0.523493
CXCL11	O14625	-0.052 (-0.129, 0.025)	0.184	0.357266		-0.056 (-0.136, 0.024)	0.168277	0.335115
CXCL16	Q9H2A7	-0.081 (-0.161, -0.001)	0.0476279	0.130556		-0.082 (-0.166, 0.001)	0.0534252	0.144032
CXCL5	P42830	0.013 (-0.062, 0.089)	0.726938	0.832027		0.011 (-0.067, 0.089)	0.785579	0.884251
CXCL6	P80162	-0.044 (-0.119, 0.032)	0.257423	0.441026		-0.047 (-0.125, 0.032)	0.242505	0.415468
CXCL9	Q07325	-0.069 (-0.150, 0.012)	0.0935269	0.21157		-0.072 (-0.156, 0.011)	0.090384	0.204461
DCN	P07585	-0.022 (-0.106, 0.061)	0.601548	0.749522		-0.019 (-0.106, 0.067)	0.660411	0.793174
DECR1	Q16698	0.039 (-0.038, 0.116)	0.320004	0.517784		0.038 (-0.042, 0.118)	0.350925	0.545104
Dkk-1	O94907	-0.007 (-0.085, 0.071)	0.863235	0.922632		-0.011 (-0.092, 0.070)	0.797252	0.888803
DLK-1	P80370	-0.095 (-0.175, -0.014)	0.0209921	0.0688896		-0.100 (-0.183, -0.016)	0.0193248	0.0625373
DNER	Q8NFT8	0.005 (-0.076, 0.085)	0.911547	0.952424		0.006 (-0.078, 0.090)	0.885008	0.933063
EGFR	P00533	0.009 (-0.071, 0.088)	0.827236	0.892343		0.009 (-0.073, 0.092)	0.824094	0.901474
EN-RAGE	P80511	-0.015 (-0.101, 0.071)	0.72847	0.832027		-0.018 (-0.107, 0.071)	0.697171	0.812204
Ep-CAM	P16422	-0.051 (-0.128, 0.027)	0.200492	0.376231		-0.051 (-0.132, 0.029)	0.210489	0.389237
EPHB4	P54760	-0.233 (-0.313, -0.153)	1.45567e-08	1.61612e-06		-0.243 (-0.327, -0.160)	1.24443e-08	1.44977e-06
FABP2	P12104	-0.089 (-0.169, -0.009)	0.028419	0.0894813		-0.093 (-0.176, -0.010)	0.0276386	0.0870241
FABP4	P15090	-0.195 (-0.308, -0.082)	0.000718924	0.00465304		-0.202 (-0.319, -0.085)	0.000750916	0.00486009
FAS	P25445	-0.076 (-0.157, 0.004)	0.0623546	0.15692		-0.083 (-0.167, 0.000)	0.0501604	0.139136
FGF19	O95750	-0.018 (-0.099, 0.063)	0.667772	0.785812		-0.018 (-0.102, 0.066)	0.675261	0.802733
FGF21	Q9NSA1	-0.078 (-0.163, 0.007)	0.0735939	0.171474		-0.078 (-0.166, 0.011)	0.0865682	0.198012
FGF-23	Q9GZV9	-0.166 (-0.254, -0.079)	0.000199113	0.00159977		-0.169 (-0.259, -0.078)	0.000288673	0.00231934
FLT3L	P49771	-0.003 (-0.083, 0.077)	0.941752	0.962405		0.000 (-0.083, 0.083)	0.999837	0.999837
FS	P19883	-0.099 (-0.177, -0.021)	0.0133801	0.0479624		-0.104 (-0.185, -0.023)	0.0119323	0.0434411
Gal-4	P56470	-0.144 (-0.224, -0.064)	0.000417447	0.00313759		-0.148 (-0.231, -0.065)	0.000464749	0.00338396
Gal-9	O00182	-0.112 (-0.195, -0.030)	0.00742624	0.0288386		-0.116 (-0.202, -0.031)	0.00770248	0.029421
GDF-15	Q99988	-0.224 (-0.321, -0.127)	6.8244e-06	0.000113578		-0.231 (-0.332, -0.130)	7.76819e-06	0.000129285
GDF-2	Q9UK05	-0.026 (-0.111, 0.059)	0.552381	0.709226		-0.022 (-0.111, 0.066)	0.619044	0.759787
GH	P01241	0.030 (-0.061, 0.120)	0.521076	0.693775		0.034 (-0.060, 0.128)	0.482387	0.661492
GIF	P27352	-0.037 (-0.120, 0.045)	0.373687	0.561736		-0.036 (-0.122, 0.050)	0.413861	0.586937
GLO1	Q04760	0.004 (-0.073, 0.081)	0.921019	0.958025		0.002 (-0.078, 0.082)	0.966046	0.979865
GPVI	Q9HCN6	-0.023 (-0.100, 0.053)	0.552675	0.709226		-0.028 (-0.107, 0.052)	0.492344	0.663099
GRN	P28799	-0.099 (-0.180, -0.019)	0.0153595	0.0526289		-0.101 (-0.184, -0.017)	0.0179916	0.0607541
GT	P51161	-0.012 (-0.092, 0.068)	0.768268	0.858629		-0.014 (-0.097, 0.069)	0.745569	0.847402
HAOX1	Q9UJM8	-0.027 (-0.108, 0.054)	0.519016	0.693775		-0.024 (-0.108, 0.060)	0.579991	0.742516
HB-EGF	Q99075	-0.034 (-0.111, 0.043)	0.391995	0.570843		-0.038 (-0.118, 0.042)	0.348564	0.545104
HGF	P14210	-0.019 (-0.108, 0.069)	0.666315	0.785812		-0.018 (-0.110, 0.073)	0.692735	0.812204
HO-1	P09601	-0.066 (-0.147, 0.015)	0.111292	0.242492		-0.069 (-0.153, 0.015)	0.108386	0.234794
hOSCAR	Q8IYS5	-0.116 (-0.192, -0.040)	0.00269608	0.0138946		-0.121 (-0.200, -0.042)	0.00257311	0.0128393
HSP 27	P04792	0.073 (-0.001, 0.147)	0.0536845	0.140545		0.074 (-0.003, 0.151)	0.058936	0.150902
ICAM-2	P13598	-0.110 (-0.188, -0.033)	0.00542201	0.0221637		-0.114 (-0.195, -0.033)	0.0056648	0.0227569
IDUA	P35475	-0.006 (-0.085, 0.073)	0.879891	0.931884		-0.007 (-0.090, 0.075)	0.863429	0.918626
IFNG	P01579	-0.058 (-0.134, 0.018)	0.135292	0.278964		-0.058 (-0.137, 0.021)	0.147683	0.301901
IGFBP-1	P08833	-0.140 (-0.234, -0.046)	0.00350894	0.016031		-0.145 (-0.242, -0.047)	0.00371039	0.0163117
IGFBP-2	P18065	-0.226 (-0.318, -0.135)	1.35869e-06	3.65175e-05		-0.234 (-0.329, -0.139)	1.46465e-06	3.79181e-05
IGFBP-7	Q16270	-0.135 (-0.217, -0.053)	0.00130105	0.0073938		-0.136 (-0.221, -0.050)	0.00186102	0.0105761
IgG Fc receptor II-b	P31994	-0.020 (-0.097, 0.057)	0.607765	0.753241		-0.021 (-0.101, 0.058)	0.597547	0.752587
IL-10	P22301	-0.036 (-0.116, 0.044)	0.383633	0.568903		-0.034 (-0.117, 0.049)	0.41717	0.586937
IL-10RB	Q08334	-0.160 (-0.245, -0.076)	0.000199087	0.00159977		-0.166 (-0.254, -0.078)	0.000209102	0.00180447
IL-12B	P29460	-0.132 (-0.220, -0.045)	0.00301893	0.0140682		-0.139 (-0.230, -0.048)	0.00270012	0.0128393
IL-15RA	Q13261	-0.181 (-0.266, -0.097)	2.59355e-05	0.000342498		-0.188 (-0.276, -0.100)	2.72689e-05	0.000373744
IL-16	Q14005	-0.048 (-0.125, 0.030)	0.227601	0.40498		-0.051 (-0.131, 0.029)	0.213356	0.391432
IL-17D	Q8TAD2	-0.017 (-0.092, 0.058)	0.656207	0.785812		-0.015 (-0.092, 0.063)	0.712837	0.822233
IL-17RA	Q96F46	-0.026 (-0.105, 0.054)	0.529359	0.699704		-0.027 (-0.109, 0.056)	0.52846	0.699609
IL-18	Q14116	-0.050 (-0.135, 0.034)	0.241208	0.422607		-0.055 (-0.142, 0.033)	0.219752	0.396917
IL-18BP	O95998	-0.235 (-0.317, -0.152)	2.69921e-08	1.61612e-06		-0.244 (-0.330, -0.159)	2.51081e-08	1.95006e-06
IL-18R1	Q13478	-0.030 (-0.114, 0.055)	0.492967	0.667799		-0.027 (-0.115, 0.061)	0.543372	0.709147
IL-1RA	P18510	-0.009 (-0.097, 0.079)	0.848719	0.911298		-0.011 (-0.102, 0.081)	0.816928	0.89785
IL1-RL2	Q9HB29	-0.055 (-0.139, 0.030)	0.203536	0.376231		-0.056 (-0.144, 0.032)	0.209627	0.389237
IL-1RT1	P14778	-0.097 (-0.176, -0.017)	0.0168948	0.0562356		-0.099 (-0.181, -0.016)	0.0187898	0.0622661
IL-1RT2	P27930	-0.013 (-0.093, 0.067)	0.754633	0.853541		-0.011 (-0.094, 0.073)	0.802466	0.890355
IL-27	Q8NEV9	-0.038 (-0.116, 0.041)	0.346735	0.538595		-0.037 (-0.119, 0.044)	0.368675	0.561446
IL2-RA	P01589	-0.194 (-0.273, -0.115)	1.65882e-06	3.86504e-05		-0.199 (-0.281, -0.117)	2.1539e-06	4.56235e-05
IL-4RA	P24394	-0.151 (-0.232, -0.070)	0.000254254	0.0019747		-0.153 (-0.237, -0.069)	0.000362419	0.00281479
IL-6	P05231	-0.041 (-0.123, 0.040)	0.318457	0.517784		-0.041 (-0.126, 0.043)	0.339644	0.542034
IL-6RA	P08887	-0.083 (-0.160, -0.005)	0.0358728	0.107158		-0.085 (-0.165, -0.005)	0.0379589	0.11339
IL-7	P13232	-0.030 (-0.104, 0.044)	0.42703	0.610417		-0.035 (-0.112, 0.043)	0.378874	0.565882
IL-8	P10145	-0.052 (-0.133, 0.029)	0.20507	0.376231		-0.055 (-0.139, 0.029)	0.202796	0.387307
ITGB1BP2	Q9UKP3	0.009 (-0.067, 0.085)	0.815053	0.891541		0.006 (-0.073, 0.085)	0.880336	0.932356
ITGB2	P05107	0.012 (-0.069, 0.093)	0.766647	0.858629		0.010 (-0.074, 0.095)	0.806878	0.891008
JAM-A	Q9Y624	-0.015 (-0.092, 0.062)	0.697797	0.808889		-0.020 (-0.100, 0.060)	0.626841	0.76468
KIM1	Q96D42	-0.292 (-0.377, -0.206)	4.08033e-11	9.50716e-09		-0.301 (-0.390, -0.212)	5.08502e-11	1.18481e-08
KLK6	Q92876	-0.124 (-0.206, -0.042)	0.0029705	0.0140682		-0.132 (-0.217, -0.047)	0.00229391	0.0121473
LDL receptor	P01130	-0.090 (-0.190, 0.011)	0.0811515	0.187211		-0.091 (-0.196, 0.013)	0.0862395	0.198012
LEP	P41159	0.040 (-0.088, 0.169)	0.53764	0.703765		0.037 (-0.096, 0.170)	0.587425	0.747924
LIFR	P42702	-0.053 (-0.135, 0.028)	0.199263	0.376231		-0.050 (-0.135, 0.034)	0.241322	0.415468
LIGHT	O43557	0.009 (-0.068, 0.086)	0.817456	0.891541		0.007 (-0.073, 0.088)	0.856232	0.918626
LOX-1	P78380	0.055 (-0.032, 0.141)	0.215151	0.391643		0.054 (-0.036, 0.143)	0.239114	0.415468
LPL	P06858	-0.023 (-0.121, 0.075)	0.641675	0.782777		-0.022 (-0.124, 0.079)	0.666423	0.79629
LTBR	P36941	-0.154 (-0.240, -0.067)	0.000510333	0.00371586		-0.161 (-0.251, -0.071)	0.000449422	0.00337791
MARCO	Q9UEW3	-0.019 (-0.097, 0.059)	0.635198	0.778953		-0.017 (-0.098, 0.064)	0.682424	0.807131
MB	P02144	0.020 (-0.073, 0.114)	0.666228	0.785812		0.017 (-0.080, 0.113)	0.735859	0.840466
MCP-2	P80075	-0.028 (-0.103, 0.048)	0.472891	0.64814		-0.031 (-0.109, 0.048)	0.443023	0.614431
MEPE	Q9NQ76	-0.118 (-0.199, -0.037)	0.00428172	0.0181389		-0.125 (-0.209, -0.041)	0.00342781	0.0153592
MERTK	Q12866	-0.012 (-0.091, 0.068)	0.773495	0.858629		-0.007 (-0.090, 0.075)	0.860566	0.918626
MMP-1	P03956	-0.042 (-0.120, 0.035)	0.285985	0.482859		-0.047 (-0.127, 0.034)	0.253219	0.430657
MMP-12	P39900	-0.215 (-0.300, -0.131)	6.97717e-07	2.3224e-05		-0.226 (-0.314, -0.138)	5.1812e-07	1.7246e-05
MMP-2	P08253	-0.073 (-0.151, 0.005)	0.0678923	0.16478		-0.073 (-0.155, 0.008)	0.0778864	0.183308
MMP-3	P08254	-0.027 (-0.119, 0.065)	0.56724	0.718668		-0.029 (-0.125, 0.066)	0.546226	0.709147
MMP-7	P09237	-0.157 (-0.238, -0.076)	0.000164037	0.00147002		-0.159 (-0.243, -0.074)	0.000241747	0.00201168
MMP-9	P14780	0.082 (0.001, 0.163)	0.0484618	0.131298		0.083 (-0.001, 0.167)	0.0540548	0.144032
MPO	P05164	-0.017 (-0.095, 0.062)	0.673231	0.787775		-0.022 (-0.103, 0.060)	0.602576	0.754046
NEMO	Q9Y6K9	0.034 (-0.043, 0.110)	0.38578	0.568903		0.032 (-0.047, 0.111)	0.430714	0.600936
Notch 3	Q9UM47	-0.111 (-0.193, -0.029)	0.00786231	0.0300315		-0.112 (-0.197, -0.027)	0.0100619	0.0378131
NT3	P20783	-0.026 (-0.111, 0.060)	0.553988	0.709226		-0.021 (-0.110, 0.067)	0.639419	0.775961
NT-proBNP	P16860	-0.249 (-0.336, -0.162)	2.77445e-08	1.61612e-06		-0.256 (-0.346, -0.165)	4.02736e-08	2.34594e-06
OPG	O00300	-0.068 (-0.154, 0.018)	0.120438	0.255109		-0.069 (-0.158, 0.020)	0.129395	0.274083
OPN	P10451	-0.156 (-0.236, -0.076)	0.000137362	0.00128021		-0.163 (-0.246, -0.080)	0.000123371	0.00119772
OSM	P13725	0.085 (0.003, 0.167)	0.0425411	0.122371		0.086 (0.001, 0.171)	0.0485222	0.137239
PAI	P05121	-0.031 (-0.113, 0.050)	0.448832	0.632824		-0.035 (-0.119, 0.050)	0.418161	0.586937
PAR-1	P25116	-0.044 (-0.120, 0.032)	0.255192	0.441026		-0.049 (-0.127, 0.030)	0.225381	0.403952
PARP-1	P09874	-0.014 (-0.091, 0.064)	0.732733	0.832813		-0.014 (-0.095, 0.067)	0.730932	0.838952
PCSK9	Q8NBP7	-0.104 (-0.185, -0.023)	0.0121827	0.0450565		-0.107 (-0.191, -0.022)	0.0131343	0.046368
PDGF subunit A	P04085	-0.022 (-0.099, 0.056)	0.58656	0.734776		-0.027 (-0.107, 0.054)	0.513143	0.683213
PDGF subunit B	P01127	0.019 (-0.057, 0.095)	0.628489	0.774803		0.015 (-0.064, 0.095)	0.70327	0.815234
PD-L1	Q9NZQ7	-0.107 (-0.187, -0.026)	0.00924465	0.034742		-0.114 (-0.198, -0.031)	0.00738781	0.0286893
PD-L2	Q9BQ51	-0.047 (-0.125, 0.031)	0.241231	0.422607		-0.047 (-0.128, 0.034)	0.258202	0.435949
PECAM-1	P16284	-0.029 (-0.107, 0.048)	0.457132	0.633998		-0.034 (-0.115, 0.047)	0.411602	0.586937
PGF	P49763	-0.206 (-0.296, -0.115)	9.249e-06	0.000143668		-0.212 (-0.306, -0.118)	1.06617e-05	0.000165612
PGLYRP1	O75594	-0.078 (-0.161, 0.005)	0.0652312	0.16169		-0.083 (-0.169, 0.003)	0.0579975	0.150149
PIgR	P01833	-0.143 (-0.224, -0.062)	0.000576954	0.00407365		-0.148 (-0.232, -0.064)	0.00056709	0.0037752
PLC	P98160	-0.217 (-0.306, -0.128)	2.06944e-06	4.38344e-05		-0.225 (-0.318, -0.133)	2.02688e-06	4.56235e-05
PON3	Q15166	-0.040 (-0.130, 0.049)	0.379253	0.566449		-0.042 (-0.135, 0.051)	0.37225	0.563209
PRELP	P51888	-0.089 (-0.174, -0.005)	0.03871	0.11417		-0.089 (-0.177, 0.000)	0.0488879	0.137239
PRSS27	Q9BQR3	-0.098 (-0.177, -0.020)	0.0144724	0.0503293		-0.106 (-0.188, -0.024)	0.0108888	0.0402713
PRSS8	Q16651	-0.173 (-0.260, -0.085)	0.000116096	0.0011271		-0.178 (-0.269, -0.087)	0.000129833	0.00121005
PSGL-1	Q14242	-0.024 (-0.110, 0.062)	0.586074	0.734776		-0.023 (-0.112, 0.066)	0.607295	0.754046
PSP-D	P35247	-0.098 (-0.176, -0.020)	0.0139201	0.0491423		-0.098 (-0.179, -0.017)	0.0173665	0.0595059
PTX3	P26022	-0.037 (-0.117, 0.043)	0.36826	0.557173		-0.037 (-0.120, 0.046)	0.385957	0.572342
RAGE	Q15109	-0.166 (-0.249, -0.084)	8.50143e-05	0.000861232		-0.174 (-0.260, -0.088)	7.61764e-05	0.000806777
RARRES2	Q99969	-0.117 (-0.202, -0.033)	0.00652951	0.0262306		-0.126 (-0.214, -0.038)	0.00483451	0.0197621
REN	P00797	-0.085 (-0.175, 0.004)	0.0626333	0.15692		-0.089 (-0.182, 0.004)	0.0604256	0.152787
RETN	Q9HD89	-0.104 (-0.187, -0.020)	0.0156855	0.052967		-0.111 (-0.199, -0.024)	0.0122102	0.0437688
SCF	P21583	-0.047 (-0.138, 0.045)	0.317318	0.517784		-0.052 (-0.147, 0.042)	0.277032	0.464378
SCGB3A2	Q96PL1	-0.124 (-0.214, -0.034)	0.00703952	0.0278001		-0.130 (-0.223, -0.036)	0.00661438	0.0261212
SELE	P16581	-0.056 (-0.134, 0.023)	0.165629	0.327048		-0.057 (-0.139, 0.025)	0.173322	0.342237
SELP	P16109	-0.032 (-0.110, 0.045)	0.410904	0.594663		-0.037 (-0.117, 0.043)	0.368565	0.561446
SERPINA12	Q8IW75	0.039 (-0.039, 0.117)	0.323108	0.519202		0.042 (-0.039, 0.122)	0.310366	0.512875
SHPS-1	P78324	-0.085 (-0.166, -0.004)	0.0395013	0.115048		-0.090 (-0.174, -0.006)	0.0347569	0.105173
SIRT2	Q8IXJ6	-0.005 (-0.081, 0.071)	0.900331	0.944942		-0.008 (-0.087, 0.071)	0.841349	0.911787
SL-2	P09238	-0.132 (-0.210, -0.055)	0.000846253	0.0053134		-0.138 (-0.218, -0.057)	0.000843879	0.00517431
SOD2	P04179	-0.022 (-0.099, 0.054)	0.567532	0.718668		-0.024 (-0.104, 0.055)	0.547839	0.709147
SORT1	Q99523	-0.057 (-0.136, 0.023)	0.161054	0.323497		-0.061 (-0.144, 0.021)	0.144201	0.29999
SPON2	Q9BUD6	-0.175 (-0.259, -0.092)	4.24162e-05	0.000494494		-0.179 (-0.266, -0.092)	5.9489e-05	0.000693047
SRC	P12931	0.072 (-0.002, 0.146)	0.0561631	0.1454		0.072 (-0.005, 0.149)	0.0651877	0.159881
ST1A1	P50225	0.000 (-0.076, 0.077)	0.993617	0.993961		-0.002 (-0.081, 0.078)	0.967248	0.979865
ST2	Q01638	-0.041 (-0.125, 0.043)	0.339669	0.53116		-0.039 (-0.127, 0.048)	0.377827	0.565882
STAMBP	O95630	0.001 (-0.076, 0.077)	0.987035	0.993961		-0.003 (-0.082, 0.077)	0.947282	0.976623
STK4	Q13043	0.049 (-0.026, 0.123)	0.20151	0.376231		0.047 (-0.031, 0.124)	0.235152	0.412501
TF	P13726	-0.090 (-0.172, -0.007)	0.0328654	0.100758		-0.093 (-0.179, -0.007)	0.0333719	0.103675
TFPI	P10646	-0.047 (-0.124, 0.030)	0.227693	0.40498		-0.051 (-0.131, 0.028)	0.206221	0.388766
TGF-α	P01135	-0.020 (-0.108, 0.068)	0.656326	0.785812		-0.023 (-0.115, 0.068)	0.619569	0.759787
TGF-β1	P01137	-0.032 (-0.110, 0.046)	0.416222	0.59864		-0.036 (-0.117, 0.045)	0.388112	0.572342
TGM2	P21980	0.040 (-0.041, 0.121)	0.329292	0.521971		0.040 (-0.044, 0.125)	0.346712	0.545104
THBS2	P35442	-0.032 (-0.117, 0.052)	0.453569	0.632824		-0.031 (-0.119, 0.057)	0.485472	0.661492
THPO	P40225	-0.063 (-0.143, 0.016)	0.118048	0.252341		-0.068 (-0.151, 0.014)	0.104367	0.233823
TIE2	Q02763	-0.027 (-0.105, 0.050)	0.485415	0.661414		-0.028 (-0.108, 0.052)	0.489048	0.66249
TIMP4	Q99727	-0.062 (-0.146, 0.023)	0.155007	0.314057		-0.065 (-0.153, 0.023)	0.148266	0.301901
TLT-2	Q5T2D2	-0.090 (-0.170, -0.011)	0.0254293	0.0811648		-0.098 (-0.181, -0.016)	0.0189738	0.0622661
TM	P07204	-0.146 (-0.230, -0.061)	0.000712775	0.00465304		-0.154 (-0.242, -0.067)	0.00055164	0.0037752
TNF-R1	P19438	-0.221 (-0.315, -0.127)	4.57234e-06	8.87795e-05		-0.231 (-0.329, -0.133)	3.94715e-06	7.66405e-05
TNF-R2	P20333	-0.214 (-0.300, -0.127)	1.41055e-06	3.65175e-05		-0.223 (-0.313, -0.133)	1.21906e-06	3.55051e-05
TNFRSF10A	O00220	-0.075 (-0.161, 0.011)	0.0877518	0.200453		-0.078 (-0.167, 0.011)	0.0866833	0.198012
TNFRSF10C	O14798	-0.037 (-0.115, 0.042)	0.357614	0.551815		-0.035 (-0.117, 0.046)	0.397741	0.582853
TNFRSF11A	Q9Y6Q6	-0.214 (-0.306, -0.121)	6.37048e-06	0.000113578		-0.221 (-0.317, -0.125)	7.35675e-06	0.000129285
TNFRSF13B	O14836	-0.164 (-0.250, -0.079)	0.000174176	0.00150308		-0.170 (-0.259, -0.081)	0.000184947	0.00165741
TNFRSF14	Q92956	-0.123 (-0.207, -0.039)	0.00396966	0.0175883		-0.132 (-0.219, -0.045)	0.0029397	0.013699
TNFRSF9	Q07011	-0.234 (-0.322, -0.145)	2.36476e-07	9.18316e-06		-0.243 (-0.335, -0.151)	2.27324e-07	8.82776e-06
TNFSF10	P50591	-0.029 (-0.109, 0.050)	0.468316	0.645667		-0.030 (-0.112, 0.053)	0.482985	0.661492
TNFSF13B	Q9Y275	-0.038 (-0.118, 0.043)	0.360173	0.552107		-0.035 (-0.118, 0.049)	0.415766	0.586937
TNF-α	P01375	-0.076 (-0.150, -0.001)	0.0464077	0.130277		-0.077 (-0.154, 0.000)	0.0513692	0.140812
TNF-β	P01374	-0.050 (-0.130, 0.030)	0.217248	0.392394		-0.053 (-0.136, 0.029)	0.206897	0.388766
t-PA	P00750	-0.004 (-0.083, 0.076)	0.929797	0.960487		-0.002 (-0.085, 0.080)	0.957591	0.979865
TR	P02786	-0.005 (-0.086, 0.075)	0.895377	0.943995		-0.008 (-0.092, 0.076)	0.849352	0.916199
TRAIL-R2	O14763	-0.180 (-0.267, -0.094)	4.24458e-05	0.000494494		-0.187 (-0.276, -0.097)	4.48996e-05	0.000550611
TRANCE	O14788	-0.017 (-0.095, 0.062)	0.676202	0.787775		-0.018 (-0.100, 0.063)	0.657206	0.793174
TR-AP	P13686	-0.089 (-0.169, -0.008)	0.0311312	0.0967142		-0.090 (-0.174, -0.007)	0.0345281	0.105173
TWEAK	O43508	0.009 (-0.071, 0.089)	0.823247	0.89217		0.003 (-0.080, 0.086)	0.940571	0.974014
uPA	P00749	-0.063 (-0.145, 0.019)	0.129869	0.272501		-0.062 (-0.147, 0.022)	0.149007	0.301901
U-PAR	Q03405	-0.027 (-0.111, 0.057)	0.531535	0.699704		-0.030 (-0.117, 0.057)	0.497424	0.666091
VEGF-A	P15692	-0.127 (-0.211, -0.043)	0.00296246	0.0140682		-0.135 (-0.222, -0.048)	0.00235994	0.0122192
VEGFD	O43915	-0.119 (-0.197, -0.041)	0.00274315	0.0138946		-0.122 (-0.203, -0.041)	0.00308724	0.0141044
VSIG2	Q96IQ7	-0.173 (-0.259, -0.088)	7.59923e-05	0.000804828		-0.179 (-0.268, -0.090)	8.09879e-05	0.000820443
vWF	P04275	-0.011 (-0.090, 0.067)	0.773871	0.858629		-0.008 (-0.090, 0.073)	0.841002	0.911787
XCL1	P47992	-0.120 (-0.196, -0.043)	0.00223155	0.0120919		-0.122 (-0.201, -0.042)	0.0026615	0.0128393
a eGFRcr were calculated based on both the CKD-EPI Equation 2009 and CKD-EPI Equation 2021, and linear regressions were used to estimate β (95% CI) of the annual rate of change in eGFRcr (per year) per 1 standard deviation increase in biomarkers, adjusted for age, sex, body mass index, physical activity, smoking status, alcohol consumption, systolic blood pressure, use of antihypertensive medicat…

## Sheet: ST8
Table S8. Sensitivity analyses of longitudinal associations between 66 proteomic biomarkers and the annual rate of change in eGFRcr a
Biomarker	UniProt_ID	Model 2a (N = 1027)				Model 2b (N = 1086)				Model 2c (N = 989)				Model 2d (N = 1113)				Model 2e (N = 1140)
		β (95%CI)	P	FDR		β (95%CI)	P	FDR		β (95%CI)	P	FDR		β (95%CI)	P	FDR		β (95%CI)	P	FDR
ADM	P35318	-0.118 (-0.213, -0.023)	0.0152	0.0197		-0.148 (-0.242, -0.054)	0.002	0.0043		-0.162 (-0.246, -0.077)	0.000186	0.000492		-0.139 (-0.231, -0.047)	0.0031269	0.00553207		-0.158 (-0.253, -0.062)	0.00121562	0.00174415
AGRP	O00253	-0.141 (-0.236, -0.046)	0.00354	0.00743		-0.135 (-0.228, -0.042)	0.00464	0.0085		-0.130 (-0.216, -0.044)	0.0032	0.00492		-0.118 (-0.211, -0.025)	0.0127892	0.0150661		-0.153 (-0.248, -0.058)	0.00156355	0.00214988
AMBP	P02760	-0.135 (-0.226, -0.044)	0.0036	0.00743		-0.123 (-0.214, -0.032)	0.008	0.012		-0.131 (-0.211, -0.051)	0.00134	0.00246		-0.137 (-0.226, -0.049)	0.00236919	0.00476421		-0.145 (-0.235, -0.054)	0.00178033	0.00230395
CCL15	Q16663	-0.116 (-0.197, -0.035)	0.00525	0.00991		-0.120 (-0.199, -0.040)	0.00324	0.00648		-0.101 (-0.175, -0.027)	0.00731	0.01		-0.122 (-0.201, -0.043)	0.0025877	0.00479379		-0.158 (-0.241, -0.075)	0.000198495	0.000398547
CCL16	O15467	-0.066 (-0.147, 0.016)	0.115	0.117		-0.084 (-0.166, -0.002)	0.0455	0.0485		-0.082 (-0.155, -0.009)	0.0271	0.0307		-0.100 (-0.179, -0.021)	0.0128197	0.0150661		-0.138 (-0.219, -0.057)	0.000874662	0.00137447
CCL23	P55773	-0.103 (-0.185, -0.021)	0.014	0.0185		-0.109 (-0.190, -0.029)	0.00796	0.012		-0.115 (-0.188, -0.042)	0.00196	0.00332		-0.095 (-0.176, -0.014)	0.021195	0.0229323		-0.130 (-0.213, -0.046)	0.00230007	0.00276009
CCL3	P10147	-0.098 (-0.180, -0.017)	0.0179	0.0214		-0.114 (-0.195, -0.033)	0.0061	0.0101		-0.101 (-0.174, -0.027)	0.00747	0.0101		-0.095 (-0.176, -0.015)	0.020659	0.022725		-0.135 (-0.220, -0.051)	0.00164476	0.00221539
CCL7	P80098	-0.095 (-0.182, -0.008)	0.0331	0.0364		-0.117 (-0.201, -0.034)	0.00595	0.0101		-0.139 (-0.215, -0.064)	0.000317	0.000775		-0.108 (-0.190, -0.027)	0.00926969	0.012236		-0.161 (-0.245, -0.077)	0.000166365	0.00036717
CD93	Q9NPY3	-0.188 (-0.268, -0.109)	3.6e-06	5.94e-05		-0.172 (-0.252, -0.091)	3.37e-05	0.000247		-0.178 (-0.251, -0.105)	2.09e-06	1.72e-05		-0.200 (-0.279, -0.122)	6.52127e-07	8.60808e-06		-0.218 (-0.299, -0.137)	1.46706e-07	1.76741e-06
CHI3L1	P36222	-0.195 (-0.283, -0.106)	1.63e-05	0.00018		-0.180 (-0.268, -0.092)	6.17e-05	0.000407		-0.167 (-0.247, -0.086)	5.19e-05	0.000176		-0.190 (-0.278, -0.102)	2.22472e-05	0.000112947		-0.209 (-0.299, -0.119)	6.04148e-06	2.65825e-05
CHIT1	Q13231	-0.087 (-0.166, -0.009)	0.0295	0.033		-0.106 (-0.184, -0.029)	0.00734	0.0115		-0.092 (-0.163, -0.021)	0.0116	0.015		-0.100 (-0.177, -0.023)	0.0110517	0.0137625		-0.123 (-0.202, -0.044)	0.00223255	0.00272867
CSF1	P09603	-0.084 (-0.171, 0.004)	0.0602	0.0641		-0.088 (-0.173, -0.002)	0.0443	0.048		-0.108 (-0.186, -0.030)	0.00694	0.00996		-0.088 (-0.173, -0.004)	0.0408566	0.0414852		-0.126 (-0.214, -0.039)	0.00464593	0.00519714
CTSL1	P07711	-0.137 (-0.221, -0.054)	0.00123	0.00406		-0.160 (-0.242, -0.078)	0.000142	0.000779		-0.174 (-0.247, -0.100)	3.98e-06	2.63e-05		-0.142 (-0.223, -0.061)	0.000628815	0.00166007		-0.181 (-0.264, -0.097)	2.22001e-05	7.6088e-05
CTSZ	Q9UBR2	-0.109 (-0.194, -0.025)	0.011	0.0152		-0.102 (-0.187, -0.017)	0.0193	0.026		-0.106 (-0.184, -0.029)	0.00714	0.01		-0.123 (-0.206, -0.040)	0.00368518	0.00608055		-0.147 (-0.233, -0.062)	0.00075096	0.00127085
CX3CL1	P78423	-0.154 (-0.239, -0.068)	0.000443	0.00195		-0.150 (-0.237, -0.064)	0.000678	0.00224		-0.124 (-0.202, -0.047)	0.00169	0.00294		-0.180 (-0.265, -0.096)	2.83524e-05	0.00012475		-0.190 (-0.277, -0.103)	1.90929e-05	7.00075e-05
EPHB4	P54760	-0.188 (-0.269, -0.107)	6.07e-06	8.01e-05		-0.190 (-0.273, -0.107)	7.85e-06	0.00013		-0.187 (-0.261, -0.114)	7.21e-07	8.92e-06		-0.224 (-0.305, -0.143)	6.02725e-08	3.21263e-06		-0.240 (-0.322, -0.158)	1.30568e-08	2.8725e-07
FABP4	P15090	-0.162 (-0.278, -0.046)	0.00613	0.0109		-0.182 (-0.297, -0.067)	0.00197	0.0043		-0.123 (-0.229, -0.017)	0.0226	0.0272		-0.194 (-0.307, -0.081)	0.000779059	0.00190437		-0.203 (-0.319, -0.086)	0.000647988	0.00112545
FGF-23	Q9GZV9	-0.136 (-0.226, -0.046)	0.00296	0.00673		-0.143 (-0.232, -0.054)	0.00167	0.00408		-0.133 (-0.213, -0.053)	0.00121	0.00234		-0.136 (-0.224, -0.047)	0.00261479	0.00479379		-0.174 (-0.265, -0.084)	0.000166895	0.00036717
FS	P19883	-0.067 (-0.148, 0.013)	0.101	0.104		-0.084 (-0.164, -0.005)	0.0382	0.0427		-0.127 (-0.199, -0.055)	0.00054	0.00127		-0.083 (-0.161, -0.005)	0.0378186	0.0390004		-0.117 (-0.198, -0.037)	0.00442115	0.00503097
Gal-4	P56470	-0.125 (-0.206, -0.044)	0.0026	0.00636		-0.115 (-0.196, -0.034)	0.00551	0.00967		-0.128 (-0.203, -0.054)	0.000746	0.00164		-0.129 (-0.210, -0.049)	0.00158419	0.00348521		-0.162 (-0.244, -0.079)	0.000123751	0.000302502
Gal-9	O00182	-0.122 (-0.207, -0.038)	0.00462	0.00924		-0.105 (-0.187, -0.022)	0.0129	0.018		-0.087 (-0.164, -0.010)	0.0274	0.0307		-0.105 (-0.187, -0.022)	0.0130117	0.0150661		-0.117 (-0.203, -0.031)	0.00752945	0.00776474
GDF-15	Q99988	-0.193 (-0.296, -0.090)	0.000255	0.0013		-0.195 (-0.293, -0.096)	0.000105	0.000628		-0.189 (-0.278, -0.101)	3.04e-05	0.000143		-0.213 (-0.311, -0.116)	2.00439e-05	0.000110241		-0.245 (-0.345, -0.146)	1.49723e-06	8.23475e-06
hOSCAR	Q8IYS5	-0.093 (-0.171, -0.014)	0.0203	0.0236		-0.102 (-0.178, -0.026)	0.00854	0.0122		-0.111 (-0.182, -0.041)	0.00206	0.00334		-0.104 (-0.180, -0.028)	0.00702988	0.00966609		-0.130 (-0.208, -0.052)	0.00113484	0.00170226
ICAM-2	P13598	-0.129 (-0.207, -0.051)	0.00129	0.00406		-0.088 (-0.167, -0.010)	0.0279	0.0344		-0.107 (-0.179, -0.034)	0.00383	0.00574		-0.103 (-0.181, -0.025)	0.00968528	0.0125339		-0.107 (-0.187, -0.026)	0.00918371	0.009325
IGFBP-1	P08833	-0.077 (-0.179, 0.024)	0.136	0.136		-0.082 (-0.178, 0.014)	0.0954	0.0954		-0.095 (-0.181, -0.010)	0.0289	0.0318		-0.131 (-0.226, -0.037)	0.00623803	0.00875979		-0.149 (-0.246, -0.053)	0.00248034	0.00292326
IGFBP-2	P18065	-0.175 (-0.267, -0.082)	0.000228	0.00126		-0.208 (-0.302, -0.115)	1.3e-05	0.000172		-0.213 (-0.298, -0.128)	9.46e-07	8.92e-06		-0.215 (-0.306, -0.123)	4.3878e-06	3.21772e-05		-0.243 (-0.339, -0.148)	6.06684e-07	4.00411e-06
IGFBP-7	Q16270	-0.118 (-0.201, -0.035)	0.00541	0.00992		-0.106 (-0.191, -0.022)	0.0135	0.0185		-0.099 (-0.175, -0.023)	0.0106	0.0139		-0.117 (-0.200, -0.034)	0.00591967	0.00868219		-0.141 (-0.225, -0.056)	0.0010942	0.00167948
IL-10RB	Q08334	-0.117 (-0.206, -0.029)	0.00897	0.0138		-0.127 (-0.213, -0.041)	0.00382	0.00721		-0.159 (-0.236, -0.082)	5.23e-05	0.000176		-0.128 (-0.212, -0.043)	0.00318513	0.00553207		-0.172 (-0.259, -0.086)	0.000100746	0.000277053
IL-12B	P29460	-0.114 (-0.203, -0.025)	0.0119	0.016		-0.099 (-0.188, -0.011)	0.028	0.0344		-0.138 (-0.218, -0.057)	0.000829	0.00171		-0.129 (-0.217, -0.041)	0.00401478	0.00630895		-0.155 (-0.245, -0.064)	0.000823823	0.00132615
IL-15RA	Q13261	-0.158 (-0.244, -0.072)	0.000342	0.00161		-0.156 (-0.242, -0.070)	0.00037	0.00144		-0.156 (-0.234, -0.078)	9.56e-05	0.000296		-0.167 (-0.252, -0.083)	0.000108373	0.000420741		-0.199 (-0.286, -0.112)	8.3688e-06	3.24906e-05
IL-18BP	O95998	-0.204 (-0.287, -0.121)	1.72e-06	3.79e-05		-0.193 (-0.277, -0.109)	6.93e-06	0.00013		-0.193 (-0.269, -0.116)	8.9e-07	8.92e-06		-0.223 (-0.305, -0.140)	1.46028e-07	3.21263e-06		-0.248 (-0.333, -0.164)	1.03707e-08	2.8725e-07
IL2-RA	P01589	-0.174 (-0.253, -0.094)	1.99e-05	0.000188		-0.155 (-0.235, -0.074)	0.000183	0.000862		-0.164 (-0.237, -0.092)	8.97e-06	5.38e-05		-0.193 (-0.273, -0.114)	1.88877e-06	1.78084e-05		-0.215 (-0.297, -0.134)	2.43688e-07	2.29763e-06
IL-4RA	P24394	-0.116 (-0.200, -0.032)	0.0071	0.0117		-0.142 (-0.225, -0.060)	0.000725	0.00228		-0.127 (-0.201, -0.053)	0.000821	0.00171		-0.126 (-0.207, -0.044)	0.00245358	0.00476421		-0.159 (-0.242, -0.075)	0.00020377	0.000398547
KIM1	Q96D42	-0.237 (-0.327, -0.148)	2.5e-07	8.26e-06		-0.263 (-0.353, -0.173)	1.46e-08	9.65e-07		-0.271 (-0.349, -0.193)	1.42e-11	9.35e-10		-0.241 (-0.330, -0.152)	1.21745e-07	3.21263e-06		-0.313 (-0.401, -0.225)	4.15903e-12	2.74496e-10
KLK6	Q92876	-0.111 (-0.194, -0.029)	0.0084	0.0132		-0.094 (-0.178, -0.010)	0.0281	0.0344		-0.084 (-0.161, -0.008)	0.0303	0.0322		-0.120 (-0.202, -0.037)	0.00436882	0.00670563		-0.137 (-0.221, -0.053)	0.00138997	0.00195188
LTBR	P36941	-0.114 (-0.202, -0.026)	0.0111	0.0152		-0.101 (-0.190, -0.012)	0.0256	0.0331		-0.126 (-0.205, -0.046)	0.00208	0.00334		-0.143 (-0.229, -0.056)	0.0012943	0.00305085		-0.169 (-0.258, -0.080)	0.000205312	0.000398547
MEPE	Q9NQ76	-0.100 (-0.182, -0.018)	0.0174	0.0212		-0.096 (-0.178, -0.014)	0.0222	0.0293		-0.068 (-0.143, 0.008)	0.0776	0.08		-0.120 (-0.200, -0.039)	0.00357193	0.00604481		-0.124 (-0.207, -0.040)	0.00371843	0.00430555
MMP-12	P39900	-0.184 (-0.270, -0.097)	3.48e-05	0.000287		-0.187 (-0.273, -0.102)	1.98e-05	0.000197		-0.227 (-0.304, -0.150)	1.05e-08	3.46e-07		-0.195 (-0.280, -0.109)	8.44815e-06	5.57578e-05		-0.227 (-0.314, -0.140)	3.74108e-07	2.94067e-06
MMP-7	P09237	-0.119 (-0.206, -0.031)	0.00822	0.0132		-0.135 (-0.219, -0.052)	0.00146	0.00393		-0.138 (-0.212, -0.064)	0.000279	0.000709		-0.134 (-0.217, -0.052)	0.00137357	0.00312606		-0.160 (-0.243, -0.076)	0.000183262	0.000390171
Notch 3	Q9UM47	-0.109 (-0.191, -0.026)	0.01	0.0144		-0.092 (-0.175, -0.009)	0.0297	0.0356		-0.087 (-0.163, -0.011)	0.0256	0.0302		-0.106 (-0.188, -0.024)	0.0109156	0.0137625		-0.116 (-0.200, -0.031)	0.00726369	0.00760958
NT-proBNP	P16860	-0.243 (-0.332, -0.155)	8.55e-08	5.64e-06		-0.253 (-0.343, -0.162)	5.21e-08	1.72e-06		-0.224 (-0.304, -0.143)	6.33e-08	1.39e-06		-0.230 (-0.318, -0.142)	3.71375e-07	6.12768e-06		-0.258 (-0.348, -0.167)	2.80371e-08	4.62613e-07
OPN	P10451	-0.128 (-0.210, -0.046)	0.00228	0.0058		-0.127 (-0.209, -0.045)	0.00244	0.00503		-0.156 (-0.231, -0.082)	4.24e-05	0.000176		-0.146 (-0.226, -0.065)	0.000378569	0.00115557		-0.169 (-0.252, -0.086)	6.4009e-05	0.000192007
PCSK9	Q8NBP7	-0.094 (-0.175, -0.013)	0.0224	0.0255		-0.078 (-0.160, 0.004)	0.0638	0.0658		-0.079 (-0.154, -0.003)	0.0413	0.0432		-0.092 (-0.173, -0.010)	0.0273466	0.0286488		-0.120 (-0.204, -0.036)	0.00500873	0.00541929
PD-L1	Q9NZQ7	-0.121 (-0.201, -0.041)	0.00317	0.00697		-0.085 (-0.168, -0.003)	0.0415	0.0456		-0.083 (-0.157, -0.008)	0.0297	0.0321		-0.084 (-0.164, -0.003)	0.0425002	0.0425002		-0.133 (-0.216, -0.050)	0.00174537	0.00230389
PGF	P49763	-0.157 (-0.252, -0.061)	0.00133	0.00406		-0.161 (-0.255, -0.067)	0.000813	0.00244		-0.182 (-0.265, -0.099)	1.93e-05	9.79e-05		-0.182 (-0.273, -0.091)	9.38944e-05	0.000387314		-0.213 (-0.306, -0.120)	7.95505e-06	3.24906e-05
PIgR	P01833	-0.114 (-0.196, -0.032)	0.0065	0.0113		-0.133 (-0.215, -0.050)	0.00162	0.00408		-0.144 (-0.218, -0.069)	0.000173	0.000475		-0.126 (-0.207, -0.045)	0.0023123	0.00476421		-0.147 (-0.231, -0.063)	0.000613743	0.00109478
PLC	P98160	-0.182 (-0.273, -0.091)	9.57e-05	0.000574		-0.176 (-0.268, -0.084)	0.000183	0.000862		-0.172 (-0.254, -0.090)	4.54e-05	0.000176		-0.201 (-0.290, -0.111)	1.11846e-05	6.71078e-05		-0.223 (-0.315, -0.131)	2.07444e-06	1.05318e-05
PRSS8	Q16651	-0.159 (-0.250, -0.069)	0.000571	0.00221		-0.147 (-0.236, -0.057)	0.00131	0.00377		-0.162 (-0.244, -0.080)	0.000116	0.000332		-0.161 (-0.249, -0.073)	0.000356281	0.00115557		-0.175 (-0.265, -0.085)	0.00014472	0.000341125
PSP-D	P35247	-0.073 (-0.152, 0.006)	0.069	0.0723		-0.071 (-0.151, 0.009)	0.0811	0.0823		-0.064 (-0.135, 0.008)	0.0818	0.0831		-0.094 (-0.172, -0.016)	0.0187251	0.0213078		-0.105 (-0.185, -0.024)	0.0109131	0.0109131
RAGE	Q15109	-0.134 (-0.218, -0.050)	0.00188	0.00496		-0.156 (-0.241, -0.071)	0.000306	0.00126		-0.126 (-0.202, -0.049)	0.00133	0.00246		-0.149 (-0.232, -0.066)	0.000451685	0.00129614		-0.174 (-0.260, -0.089)	6.69114e-05	0.000192007
RARRES2	Q99969	-0.101 (-0.185, -0.017)	0.0182	0.0214		-0.092 (-0.177, -0.007)	0.0337	0.0383		-0.087 (-0.165, -0.010)	0.0263	0.0304		-0.097 (-0.182, -0.012)	0.0245744	0.0261598		-0.138 (-0.225, -0.050)	0.00207033	0.00257986
SCGB3A2	Q96PL1	-0.092 (-0.186, 0.001)	0.0521	0.0564		-0.100 (-0.191, -0.008)	0.0328	0.0383		-0.039 (-0.122, 0.044)	0.357	0.357		-0.132 (-0.222, -0.042)	0.00399651	0.00630895		-0.133 (-0.227, -0.040)	0.00525224	0.00559109
SL-2	P09238	-0.097 (-0.176, -0.018)	0.0165	0.0206		-0.117 (-0.195, -0.039)	0.00343	0.00667		-0.144 (-0.217, -0.072)	9.86e-05	0.000296		-0.120 (-0.197, -0.042)	0.00245429	0.00476421		-0.147 (-0.227, -0.067)	0.000335483	0.000632626
SPON2	Q9BUD6	-0.121 (-0.209, -0.034)	0.00685	0.0116		-0.151 (-0.237, -0.066)	0.000549	0.00191		-0.133 (-0.210, -0.057)	0.000683	0.00155		-0.155 (-0.238, -0.071)	0.000295522	0.00102655		-0.177 (-0.263, -0.090)	6.51151e-05	0.000192007
TM	P07204	-0.126 (-0.213, -0.038)	0.00485	0.00942		-0.094 (-0.180, -0.007)	0.0334	0.0383		-0.131 (-0.209, -0.053)	0.00103	0.00206		-0.118 (-0.203, -0.034)	0.00612458	0.00875979		-0.143 (-0.229, -0.056)	0.00120391	0.00174415
TNF-R1	P19438	-0.172 (-0.269, -0.075)	0.000529	0.00218		-0.155 (-0.253, -0.057)	0.00202	0.0043		-0.179 (-0.265, -0.093)	5.06e-05	0.000176		-0.204 (-0.298, -0.109)	2.57622e-05	0.00012145		-0.239 (-0.335, -0.143)	1.28263e-06	7.69576e-06
TNF-R2	P20333	-0.178 (-0.267, -0.089)	8.54e-05	0.000564		-0.158 (-0.247, -0.069)	0.000493	0.00181		-0.175 (-0.255, -0.095)	1.8e-05	9.79e-05		-0.205 (-0.292, -0.118)	3.92189e-06	3.21772e-05		-0.230 (-0.319, -0.142)	4.01e-07	2.94067e-06
TNFRSF11A	Q9Y6Q6	-0.146 (-0.242, -0.050)	0.00288	0.00673		-0.177 (-0.272, -0.082)	0.000267	0.00117		-0.199 (-0.284, -0.115)	3.94e-06	2.63e-05		-0.182 (-0.276, -0.089)	0.000135783	0.000497873		-0.224 (-0.319, -0.128)	4.50191e-06	2.12233e-05
TNFRSF13B	O14836	-0.109 (-0.197, -0.020)	0.016	0.0203		-0.139 (-0.226, -0.052)	0.00176	0.00416		-0.122 (-0.202, -0.043)	0.0026	0.00409		-0.149 (-0.235, -0.063)	0.000672533	0.0017072		-0.174 (-0.262, -0.086)	0.000109609	0.000289367
TNFRSF14	Q92956	-0.112 (-0.197, -0.028)	0.00944	0.0142		-0.083 (-0.168, 0.002)	0.0551	0.0577		-0.090 (-0.167, -0.013)	0.0227	0.0272		-0.108 (-0.192, -0.024)	0.011626	0.0142095		-0.137 (-0.224, -0.050)	0.00207171	0.00257986
TNFRSF9	Q07011	-0.183 (-0.273, -0.093)	7.48e-05	0.000549		-0.198 (-0.289, -0.107)	2.09e-05	0.000197		-0.211 (-0.292, -0.131)	3.23e-07	5.33e-06		-0.217 (-0.306, -0.128)	1.78387e-06	1.78084e-05		-0.246 (-0.337, -0.154)	1.60674e-07	1.76741e-06
TRAIL-R2	O14763	-0.145 (-0.233, -0.056)	0.00135	0.00406		-0.227 (-0.334, -0.120)	3.22e-05	0.000247		-0.127 (-0.204, -0.049)	0.00142	0.00253		-0.157 (-0.243, -0.070)	0.000385188	0.00115557		-0.188 (-0.275, -0.101)	2.3057e-05	7.6088e-05
VEGF-A	P15692	-0.139 (-0.225, -0.054)	0.00147	0.00421		-0.115 (-0.200, -0.030)	0.00836	0.0122		-0.161 (-0.238, -0.083)	5.35e-05	0.000176		-0.100 (-0.185, -0.016)	0.0192113	0.0214907		-0.149 (-0.235, -0.062)	0.00078017	0.00128728
VEGFD	O43915	-0.104 (-0.183, -0.025)	0.00998	0.0144		-0.107 (-0.186, -0.029)	0.00717	0.0115		-0.090 (-0.167, -0.013)	0.0214	0.0266		-0.105 (-0.183, -0.027)	0.00820318	0.0110492		-0.116 (-0.197, -0.036)	0.00479572	0.00527529
VSIG2	Q96IQ7	-0.146 (-0.233, -0.060)	0.000925	0.00339		-0.143 (-0.231, -0.055)	0.00149	0.00393		-0.115 (-0.194, -0.036)	0.00451	0.00661		-0.154 (-0.241, -0.067)	0.000507801	0.00139645		-0.174 (-0.262, -0.085)	0.000120915	0.000302502
XCL1	P47992	-0.128 (-0.207, -0.049)	0.00154	0.00425		-0.109 (-0.185, -0.032)	0.00557	0.00967		-0.084 (-0.154, -0.014)	0.0184	0.0234		-0.108 (-0.184, -0.032)	0.00540604	0.00810905		-0.140 (-0.219, -0.062)	0.000446121	0.000817889
a Several sensitivity analyses were performed based on model 2 in Additional file 1: Table S6, and only the 66 biomarkers significantly associated with the annual rate of change in eGFRcr were included. Linear regressions were used to estimate β (95% CI) of the annual rate of change in eGFRcr (per year) per 1 standard deviation increase in biomarkers. The biomarkers are sorted alphabetically. In …

## Sheet: ST9
Table S9. Sensitivity analyses of association of 66 proteomic biomarkers with rapid decline in eGFRcr and CKD incidence a
Biomarker	UniProt_ID	Associations with change in eGFRcr (N = 1140)				Associations with rapid eGFRcr decline b (N = 1140; cases = 83, controls = 1057)				Associations with CKD incidence c (N = 1086; cases = 262, controls = 824)				Associations with CKD incidence d (N = 990; cases = 166, controls = 824)
		β (95%CI)	P	FDR		OR (95%CI)	P	FDR		HR (95%CI)	P	FDR		HR (95%CI)	P	FDR
KIM1	Q96D42	-0.292 (-0.377, -0.206)	4.08033e-11	9.50716e-09		2.09 (1.60, 2.74)	8.04746e-08	5.31132e-06		1.45 (1.23, 1.71)	9.938e-06	0.00030096		1.55 (1.26, 1.92)	3.543e-05	0.000584595
NT-proBNP	P16860	-0.249 (-0.336, -0.162)	2.77445e-08	1.61612e-06		1.86 (1.44, 2.42)	2.51412e-06	2.76553e-05		1.30 (1.10, 1.54)	0.001872	0.011232		1.38 (1.13, 1.68)	0.001831	0.010986
EPHB4	P54760	-0.233 (-0.313, -0.153)	1.45567e-08	1.61612e-06		1.83 (1.41, 2.41)	9.55966e-06	6.72075e-05		1.29 (1.10, 1.52)	0.002248	0.0114129		1.32 (1.08, 1.62)	0.007105	0.0246805
IL-18BP	O95998	-0.235 (-0.317, -0.152)	2.69921e-08	1.61612e-06		1.99 (1.52, 2.61)	5.49226e-07	9.06223e-06		1.24 (1.05, 1.47)	0.01075	0.0297825		1.30 (1.07, 1.57)	0.007061	0.0246805
CD93	Q9NPY3	-0.211 (-0.290, -0.132)	1.69075e-07	7.87887e-06		1.85 (1.44, 2.40)	1.95766e-06	2.58411e-05		1.20 (1.02, 1.40)	0.02778	0.061116		1.23 (1.00, 1.52)	0.05289	0.0918616
TNFRSF9	Q07011	-0.234 (-0.322, -0.145)	2.36476e-07	9.18316e-06		1.99 (1.53, 2.61)	3.97349e-07	8.74168e-06		1.51 (1.30, 1.75)	4.116e-08	2.71656e-06		1.67 (1.33, 2.09)	8.677e-06	0.00034364
MMP-12	P39900	-0.215 (-0.300, -0.131)	6.97717e-07	2.3224e-05		1.96 (1.52, 2.55)	2.66579e-07	8.74168e-06		1.25 (1.06, 1.47)	0.008927	0.026781		1.47 (1.19, 1.81)	0.0004098	0.00386383
TNF-R2	P20333	-0.214 (-0.300, -0.127)	1.41055e-06	3.65175e-05		1.72 (1.33, 2.23)	3.99632e-05	0.000155151		1.31 (1.12, 1.54)	0.0007938	0.0058212		1.36 (1.11, 1.68)	0.00353	0.0145612
IGFBP-2	P18065	-0.226 (-0.318, -0.135)	1.35869e-06	3.65175e-05		1.81 (1.35, 2.45)	8.53707e-05	0.000244977		1.29 (1.08, 1.54)	0.005373	0.0207167		1.43 (1.13, 1.82)	0.002763	0.0121572
IL2-RA	P01589	-0.194 (-0.273, -0.115)	1.65882e-06	3.86504e-05		1.69 (1.33, 2.16)	1.76127e-05	8.30313e-05		1.21 (1.04, 1.40)	0.01257	0.0331848		1.29 (1.06, 1.56)	0.01023	0.02706
PLC	P98160	-0.217 (-0.306, -0.128)	2.06944e-06	4.38344e-05		1.91 (1.43, 2.59)	1.72804e-05	8.30313e-05		1.31 (1.10, 1.57)	0.002815	0.0132707		1.35 (1.07, 1.70)	0.01026	0.02706
TNF-R1	P19438	-0.221 (-0.315, -0.127)	4.57234e-06	8.87795e-05		1.79 (1.35, 2.38)	5.6318e-05	0.000198981		1.24 (1.05, 1.47)	0.01312	0.0333046		1.29 (1.04, 1.60)	0.02058	0.045276
TNFRSF11A	Q9Y6Q6	-0.214 (-0.306, -0.121)	6.37048e-06	0.000113578		1.67 (1.26, 2.20)	0.000302565	0.000739604		1.49 (1.23, 1.79)	2.951e-05	0.00034408		1.55 (1.25, 1.94)	8.72e-05	0.0009592
GDF-15	Q99988	-0.224 (-0.321, -0.127)	6.8244e-06	0.000113578		1.95 (1.47, 2.61)	5.18329e-06	4.8871e-05		1.27 (1.06, 1.52)	0.008439	0.0265226		1.42 (1.13, 1.79)	0.002726	0.0121572
PGF	P49763	-0.206 (-0.296, -0.115)	9.249e-06	0.000143668		1.92 (1.45, 2.59)	1.0183e-05	6.72075e-05		1.17 (0.97, 1.41)	0.1079	0.154813		1.22 (0.97, 1.55)	0.08951	0.131281
CX3CL1	P78423	-0.183 (-0.268, -0.099)	2.10305e-05	0.000306257		1.53 (1.18, 1.99)	0.00145362	0.0025247		1.23 (1.05, 1.44)	0.01083	0.0297825		1.22 (0.99, 1.49)	0.05712	0.0966646
IL-15RA	Q13261	-0.181 (-0.266, -0.097)	2.59355e-05	0.000342498		1.80 (1.38, 2.35)	1.3892e-05	7.80445e-05		1.41 (1.20, 1.65)	3.128e-05	0.00034408		1.58 (1.29, 1.95)	1.144e-05	0.00034364
CHI3L1	P36222	-0.188 (-0.275, -0.100)	2.64591e-05	0.000342498		1.71 (1.33, 2.21)	3.31789e-05	0.000145987		1.34 (1.15, 1.57)	0.0002316	0.00218366		1.51 (1.25, 1.82)	1.562e-05	0.00034364
TRAIL-R2	O14763	-0.180 (-0.267, -0.094)	4.24458e-05	0.000494494		1.35 (1.10, 1.77)	0.0118806	0.0150792		1.52 (1.26, 1.84)	1.45e-05	0.00030096		1.59 (1.26, 2.01)	8.679e-05	0.0009592
SPON2	Q9BUD6	-0.175 (-0.259, -0.092)	4.24162e-05	0.000494494		1.68 (1.29, 2.22)	0.000191118	0.000504552		1.17 (0.98, 1.40)	0.08843	0.132645		1.24 (1.00, 1.54)	0.05091	0.0918616
CTSL1	P07711	-0.167 (-0.248, -0.086)	5.16014e-05	0.00057253		1.74 (1.36, 2.24)	1.41899e-05	7.80445e-05		1.16 (1.00, 1.35)	0.05263	0.0890662		1.28 (1.06, 1.54)	0.01021	0.02706
VSIG2	Q96IQ7	-0.173 (-0.259, -0.088)	7.59923e-05	0.000804828		1.48 (1.14, 1.92)	0.00302049	0.00486225		1.26 (1.08, 1.49)	0.004381	0.0180716		1.39 (1.14, 1.69)	0.00122	0.0100173
RAGE	Q15109	-0.166 (-0.249, -0.084)	8.50143e-05	0.000861232		1.53 (1.17, 2.00)	0.00182292	0.00308494		1.12 (0.95, 1.32)	0.1827	0.227513		1.13 (0.92, 1.39)	0.2384	0.271283
PRSS8	Q16651	-0.173 (-0.260, -0.085)	0.000116096	0.0011271		1.80 (1.35, 2.43)	7.40397e-05	0.000232696		1.14 (0.96, 1.35)	0.1325	0.182188		1.25 (1.00, 1.55)	0.05017	0.0918616
OPN	P10451	-0.156 (-0.236, -0.076)	0.000137362	0.00128021		1.65 (1.29, 2.13)	8.24368e-05	0.000244977		1.23 (1.06, 1.42)	0.006145	0.0213458		1.26 (1.04, 1.53)	0.01638	0.0372786
MMP-7	P09237	-0.157 (-0.238, -0.076)	0.000164037	0.00147002		1.56 (1.21, 2.01)	0.000621247	0.00132266		1.22 (1.03, 1.44)	0.01802	0.0424757		1.33 (1.09, 1.63)	0.005807	0.0225448
TNFRSF13B	O14836	-0.164 (-0.250, -0.079)	0.000174176	0.00150308		1.39 (1.07, 1.80)	0.0147452	0.018362		1.18 (0.99, 1.41)	0.05941	0.0933586		1.23 (0.98, 1.54)	0.06922	0.113134
IL-10RB	Q08334	-0.160 (-0.245, -0.076)	0.000199087	0.00159977		1.90 (1.44, 2.53)	6.64863e-06	5.48512e-05		1.13 (0.96, 1.32)	0.1316	0.182188		1.19 (0.96, 1.48)	0.1047	0.143962
FGF-23	Q9GZV9	-0.166 (-0.254, -0.079)	0.000199113	0.00159977		1.38 (1.10, 1.71)	0.00388453	0.00596229		1.09 (0.93, 1.28)	0.3008	0.336488		1.16 (0.98, 1.38)	0.0846	0.1269
IL-4RA	P24394	-0.151 (-0.232, -0.070)	0.000254254	0.0019747		1.59 (1.27, 1.98)	3.87365e-05	0.000155151		1.06 (0.91, 1.23)	0.464	0.486095		1.12 (0.93, 1.34)	0.2229	0.258674
Gal-4	P56470	-0.144 (-0.224, -0.064)	0.000417447	0.00313759		1.49 (1.17, 1.90)	0.00105634	0.00193662		1.15 (1.00, 1.33)	0.05105	0.0890662		1.23 (1.03, 1.48)	0.02555	0.0526969
LTBR	P36941	-0.154 (-0.240, -0.067)	0.000510333	0.00371586		1.61 (1.27, 2.03)	5.72823e-05	0.000198981		1.10 (0.93, 1.29)	0.2567	0.302539		1.09 (0.90, 1.33)	0.3781	0.389916
PIgR	P01833	-0.143 (-0.224, -0.062)	0.000576954	0.00407365		1.58 (1.23, 2.06)	0.00046586	0.00106023		1.00 (0.85, 1.18)	0.998	0.998		1.11 (0.89, 1.38)	0.3462	0.362686
AMBP	P02760	-0.154 (-0.242, -0.065)	0.000672379	0.00460778		1.67 (1.25, 2.24)	0.000583109	0.00128284		1.19 (0.99, 1.43)	0.05835	0.0933586		1.19 (0.96, 1.47)	0.1116	0.146723
TM	P07204	-0.146 (-0.230, -0.061)	0.000712775	0.00465304		1.44 (1.11, 1.88)	0.0070873	0.00954615		1.26 (1.07, 1.49)	0.00565	0.0207167		1.29 (1.05, 1.59)	0.01509	0.0355693
FABP4	P15090	-0.195 (-0.308, -0.082)	0.000718924	0.00465304		1.65 (1.16, 2.34)	0.00547284	0.0076854		1.27 (1.03, 1.55)	0.02221	0.0505469		1.37 (1.08, 1.75)	0.01036	0.02706
ADM	P35318	-0.157 (-0.249, -0.065)	0.000866563	0.0053134		1.37 (1.03, 1.85)	0.0338388	0.0372227		1.29 (1.07, 1.55)	0.006921	0.0228393		1.38 (1.09, 1.75)	0.00809	0.0254257
SL-2	P09238	-0.132 (-0.210, -0.055)	0.000846253	0.0053134		1.49 (1.18, 1.89)	0.000841728	0.00158726		1.15 (1.00, 1.32)	0.05045	0.0890662		1.22 (1.01, 1.46)	0.04146	0.0804812
CCL15	Q16663	-0.135 (-0.214, -0.055)	0.00089345	0.00533779		1.49 (1.18, 1.88)	0.000669874	0.00133975		1.15 (1.00, 1.33)	0.05733	0.0933586		1.21 (1.01, 1.45)	0.0363	0.0726
CCL7	P80098	-0.135 (-0.216, -0.053)	0.00118571	0.00690674		1.37 (1.09, 1.71)	0.00557862	0.0076854		1.25 (1.09, 1.44)	0.001777	0.011232		1.31 (1.11, 1.56)	0.001698	0.010986
IGFBP-7	Q16270	-0.135 (-0.217, -0.053)	0.00130105	0.0073938		1.54 (1.20, 1.98)	0.000654673	0.00133975		1.12 (0.96, 1.31)	0.1599	0.211068		1.16 (0.97, 1.39)	0.1041	0.143962
AGRP	O00253	-0.147 (-0.239, -0.055)	0.00175755	0.00975024		1.38 (1.03, 1.86)	0.0325356	0.0363957		1.24 (1.02, 1.50)	0.03031	0.0625144		1.25 (0.97, 1.61)	0.08131	0.124801
XCL1	P47992	-0.120 (-0.196, -0.043)	0.00223155	0.0120919		1.28 (1.04, 1.57)	0.0184397	0.0221276		1.16 (1.03, 1.31)	0.01535	0.0375222		1.21 (1.04, 1.40)	0.01236	0.0302133
CTSZ	Q9UBR2	-0.129 (-0.213, -0.046)	0.00235823	0.0124879		1.67 (1.28, 2.18)	0.000161828	0.000445027		1.16 (1.00, 1.35)	0.05086	0.0890662		1.18 (0.96, 1.44)	0.1156	0.146723
hOSCAR	Q8IYS5	-0.116 (-0.192, -0.040)	0.00269608	0.0138946		1.56 (1.20, 2.05)	0.00110609	0.00197303		1.16 (1.00, 1.34)	0.05163	0.0890662		1.22 (1.00, 1.49)	0.05179	0.0918616
VEGFD	O43915	-0.119 (-0.197, -0.041)	0.00274315	0.0138946		1.35 (1.04, 1.75)	0.0239162	0.0276924		0.96 (0.84, 1.11)	0.608	0.627		1.00 (0.84, 1.19)	0.9987	0.9987
VEGF-A	P15692	-0.127 (-0.211, -0.043)	0.00296246	0.0140682		1.64 (1.28, 2.09)	7.33485e-05	0.000232696		1.27 (1.08, 1.50)	0.00321	0.014124		1.33 (1.11, 1.61)	0.002595	0.0121572
IL-12B	P29460	-0.132 (-0.220, -0.045)	0.00301893	0.0140682		1.69 (1.27, 2.25)	0.000320208	0.000754775		1.16 (0.99, 1.36)	0.07378	0.113244		1.25 (1.03, 1.51)	0.02502	0.0526969
CCL23	P55773	-0.122 (-0.202, -0.041)	0.0029736	0.0140682		1.34 (1.03, 1.74)	0.0294311	0.0334906		1.12 (0.96, 1.30)	0.1457	0.196249		1.12 (0.93, 1.35)	0.2234	0.258674
KLK6	Q92876	-0.124 (-0.206, -0.042)	0.0029705	0.0140682		1.40 (1.08, 1.82)	0.0103496	0.0136614		1.03 (0.88, 1.20)	0.7422	0.753618		1.07 (0.89, 1.28)	0.487	0.494492
IGFBP-1	P08833	-0.140 (-0.234, -0.046)	0.00350894	0.016031		1.48 (1.12, 1.95)	0.00558938	0.0076854		1.23 (1.02, 1.47)	0.03003	0.0625144		1.32 (1.07, 1.63)	0.01066	0.02706
TNFRSF14	Q92956	-0.123 (-0.207, -0.039)	0.00396966	0.0175883		1.26 (0.98, 1.59)	0.0636166	0.0677209		1.17 (1.01, 1.36)	0.03306	0.06612		1.13 (0.95, 1.36)	0.165	0.201667
CCL16	O15467	-0.116 (-0.194, -0.037)	0.00400078	0.0175883		1.40 (1.07, 1.86)	0.0180251	0.0220306		1.14 (0.97, 1.35)	0.1019	0.149453		1.13 (0.94, 1.37)	0.2036	0.24432
CHIT1	Q13231	-0.112 (-0.189, -0.035)	0.00420473	0.0181389		1.36 (1.03, 1.87)	0.0437478	0.0473337		1.12 (0.94, 1.34)	0.2065	0.2478		1.15 (0.91, 1.45)	0.2468	0.276081
MEPE	Q9NQ76	-0.118 (-0.199, -0.037)	0.00428172	0.0181389		1.26 (0.99, 1.63)	0.06631	0.0694676		1.06 (0.91, 1.23)	0.4597	0.486095		1.11 (0.92, 1.34)	0.2902	0.313987
CCL3	P10147	-0.116 (-0.197, -0.036)	0.00476717	0.0198348		1.37 (1.09, 1.69)	0.00439081	0.00658621		1.24 (1.08, 1.42)	0.002054	0.011297		1.26 (1.06, 1.49)	0.007773	0.0254257
ICAM-2	P13598	-0.110 (-0.188, -0.033)	0.00542201	0.0221637		1.45 (1.13, 1.86)	0.00372435	0.00585255		1.07 (0.93, 1.24)	0.3531	0.38841		1.11 (0.92, 1.32)	0.2705	0.29755
RARRES2	Q99969	-0.117 (-0.202, -0.033)	0.00652951	0.0262306		1.40 (1.06, 1.89)	0.0206342	0.0243188		1.20 (1.01, 1.42)	0.03629	0.0704453		1.19 (0.96, 1.47)	0.1085	0.146143
SCGB3A2	Q96PL1	-0.124 (-0.214, -0.034)	0.00703952	0.0278001		1.16 (0.89, 1.49)	0.250271	0.250271		1.10 (0.96, 1.26)	0.1871	0.228678		1.16 (0.96, 1.39)	0.1156	0.146723
Gal-9	O00182	-0.112 (-0.195, -0.030)	0.00742624	0.0288386		1.24 (0.96, 1.60)	0.101587	0.10315		1.37 (1.19, 1.58)	1.824e-05	0.00030096		1.32 (1.11, 1.57)	0.001366	0.0100173
Notch 3	Q9UM47	-0.111 (-0.193, -0.029)	0.00786231	0.0300315		1.53 (1.20, 1.97)	0.000798139	0.00154933		1.08 (0.94, 1.24)	0.2655	0.307421		1.16 (0.97, 1.38)	0.09581	0.137467
PD-L1	Q9NZQ7	-0.107 (-0.187, -0.026)	0.00924465	0.034742		1.25 (0.98, 1.58)	0.0716619	0.0739014		1.30 (1.13, 1.51)	0.0003439	0.00283717		1.30 (1.10, 1.55)	0.002759	0.0121572
PCSK9	Q8NBP7	-0.104 (-0.185, -0.023)	0.0121827	0.0450565		1.46 (1.12, 1.89)	0.00482197	0.00707222		1.06 (0.92, 1.23)	0.3875	0.419262		1.10 (0.91, 1.32)	0.3171	0.337558
FS	P19883	-0.099 (-0.177, -0.021)	0.0133801	0.0479624		1.58 (1.24, 2.02)	0.000242699	0.000616082		1.11 (0.96, 1.28)	0.1678	0.212977		1.20 (0.98, 1.47)	0.07028	0.113134
CSF1	P09603	-0.107 (-0.191, -0.022)	0.0133551	0.0479624		1.54 (1.18, 2.04)	0.00213159	0.00351713		1.09 (0.93, 1.29)	0.2733	0.310997		1.18 (0.96, 1.46)	0.1209	0.150555
PSP-D	P35247	-0.098 (-0.176, -0.020)	0.0139201	0.0491423		1.36 (1.07, 1.72)	0.0117624	0.0150792		1.11 (0.96, 1.29)	0.1659	0.212977		1.18 (0.98, 1.41)	0.07788	0.122383
a The 66 biomarkers significantly associated with the annual rate of change in eGFRcr (model 2 in Additional file 1: Table S6) were used to investigate their associations with rapid eGFRcr decline and incident CKD. b Rapid eGFRcr decline case (yes/no) was defined as the annual rate of change in eGFRcr < -3 ml/min/1.73 m2/year, and was used to investigate their associations with the 66 eGFRcr-asso…

[truncated: 9 more sheets: ST10, ST11, ST12, ST13, ST14, ST15, ST16, ST17, ST18]
